# Supplementary material for: 2-{[2-(2-Hy­droxy-3-meth­oxy­benzyl­idene)hydrazin-1-yl­idene]meth­yl}-6-meth­oxy­phenol
Source: Acta Crystallogr Sect E Struct Rep Online. 2011 Sep 30;67(Pt 10):o2702. doi: 10.1107/S1600536811036816 (PMC3201493; doi:10.1107/S1600536811036816)
Supplement: Supplementary file 2 [file e-67-o2702-Isup2.hkl]

# 
# h,k,l, Fc-squared, Fo-squared, sigma(Fo-squared) and status flag 
# 
data_I
_shelx_title ' xb4050_0m in P2(1)/c' 
_shelx_refln_list_code          4 
_shelx_F_calc_maximum      233.60 
_exptl_crystal_F_000       632.00 
_reflns_d_resolution_high  0.8378 
 
loop_ 
 _symmetry_equiv_pos_as_xyz 
 'x, y, z' 
 '-x, y+1/2, -z+1/2' 
 '-x, -y, -z' 
 'x, -y-1/2, z-1/2' 
 
_cell_length_a     6.3095 
_cell_length_b    17.4052 
_cell_length_c    13.6056 
_cell_angle_alpha  90.000 
_cell_angle_beta   95.590 
_cell_angle_gamma  90.000 
 
_shelx_F_squared_multiplier     1.000 
 
loop_ 
 _refln_index_h 
 _refln_index_k 
 _refln_index_l 
 _refln_F_squared_calc 
 _refln_F_squared_meas 
 _refln_F_squared_sigma 
 _refln_observed_status 
   1   0   0        3.39        0.00      1.06 o 
   3   0   0        0.43       -0.75      2.16 o 
   4   0   0      243.84      248.01     15.29 o 
   5   0   0        0.05       -2.12      5.83 o 
   6   0   0       13.27       -4.24      7.95 o 
   1   1   0     2989.32     2738.33    114.58 o 
   2   1   0      134.70      150.09     11.24 o 
   3   1   0       19.60       14.54      4.30 o 
   4   1   0      871.51     1006.46     22.53 o 
   5   1   0       21.15        9.35      6.11 o 
   6   1   0       46.20       18.29     27.84 o 
   7   1   0       50.44       61.52     18.56 o 
   0   2   0        0.44       13.68      2.04 o 
   1   2   0     3994.04     3906.97     63.92 o 
   2   2   0       14.87       14.78      2.25 o 
   3   2   0     4316.51     4895.29     69.49 o 
   4   2   0        4.85        5.74      3.65 o 
   5   2   0        1.38        4.24      6.89 o 
   6   2   0        0.60        6.00      7.30 o 
   7   2   0        0.36        4.24     10.61 o 
   1   3   0     5000.60     4949.12     46.30 o 
   2   3   0      192.81      199.60     11.81 o 
   3   3   0      547.68      655.95     23.50 o 
   4   3   0      135.79      121.07     13.65 o 
   5   3   0      251.30      277.73     17.17 o 
   6   3   0       22.02       10.61     10.08 o 
   7   3   0        0.01        0.53     11.14 o 
   0   4   0    18058.99    18259.98    254.37 o 
   1   4   0      320.99      308.93      6.59 o 
   2   4   0        4.53        3.77      1.69 o 
   3   4   0        0.07        2.56      3.17 o 
   4   4   0      395.20      391.75     52.52 o 
   5   4   0        0.04       -3.27      4.59 o 
   6   4   0      111.66       89.63     22.27 o 
   7   4   0        0.03        2.33      8.06 o 
   1   5   0     7480.82     7544.89     88.66 o 
   2   5   0      954.02      967.73     18.25 o 
   3   5   0        2.70        0.66      2.10 o 
   4   5   0      314.12      383.69     23.05 o 
   5   5   0      153.40      145.25     17.95 o 
   6   5   0       23.36       20.46      9.02 o 
   7   5   0        0.08       20.31      9.56 o 
   0   6   0       53.70       53.78      6.72 o 
   1   6   0     1515.94     1445.50     19.22 o 
   2   6   0       14.86       16.30      2.24 o 
   3   6   0      187.56      196.22     11.42 o 
   4   6   0        6.27        7.28      5.47 o 
   5   6   0       44.22       41.10      8.09 o 
   6   6   0        0.43        3.30      6.93 o 
   7   6   0        0.26      -11.14      7.42 o 
   1   7   0       50.98       48.03      3.42 o 
   2   7   0      910.04      951.29     16.14 o 
   3   7   0       34.38       46.35      6.55 o 
   4   7   0       10.82        7.30      3.97 o 
   5   7   0      392.27      479.37     22.78 o 
   6   7   0       12.94        8.15      6.94 o 
   7   7   0        0.11        3.71     11.14 o 
   0   8   0     1220.21     1206.22     34.42 o 
   1   8   0       53.66       44.11      8.11 o 
   2   8   0     1527.49     1505.23     22.37 o 
   3   8   0        0.29        4.29      2.51 o 
   4   8   0      172.66      193.39     13.46 o 
   5   8   0        0.07        7.14      6.34 o 
   6   8   0       11.17       27.22     11.06 o 
   1   9   0        4.75        0.68      2.14 o 
   2   9   0     2533.37     2789.81     35.11 o 
   3   9   0      185.11      195.89     10.98 o 
   4   9   0        3.24        3.20      7.42 o 
   5   9   0       18.11       19.67      8.60 o 
   6   9   0       17.02       32.11     11.40 o 
   0  10   0        3.55        7.69      5.04 o 
   1  10   0       78.14       83.61      7.64 o 
   2  10   0       10.48        6.98      2.95 o 
   3  10   0        1.04       -6.23      4.32 o 
   4  10   0        0.71        0.11     12.73 o 
   5  10   0       89.60       95.86     43.75 o 
   6  10   0        2.05       12.84      8.52 o 
   1  11   0        0.73       -0.32      2.14 o 
   2  11   0        3.70        4.23      3.97 o 
   3  11   0       82.71       67.73      9.76 o 
   4  11   0       27.89       22.80      9.37 o 
   5  11   0        0.14        6.31     18.83 o 
   6  11   0       12.65        5.11     13.26 o 
   0  12   0       46.49       63.96     30.49 o 
   1  12   0        1.05        0.44      2.68 o 
   2  12   0       44.20       25.11      6.63 o 
   3  12   0       31.46       28.23      7.45 o 
   4  12   0       57.43       54.94     27.31 o 
   5  12   0        0.01       20.62      9.51 o 
   6  12   0        0.24        1.27     16.70 o 
   1  13   0       56.10       51.72      7.40 o 
   2  13   0        1.75       -0.46      4.73 o 
   3  13   0      122.58      113.18     18.74 o 
   4  13   0       13.76       10.02      8.28 o 
   5  13   0        0.86        5.09     16.17 o 
   0  14   0        3.69        8.38      6.97 o 
   1  14   0        0.70       -1.59      3.12 o 
   2  14   0        0.41       -1.68      4.14 o 
   3  14   0      194.68      219.86     59.14 o 
   4  14   0        0.48       -1.93      7.30 o 
   5  14   0        5.69        8.56      8.91 o 
   1  15   0        2.62       -6.26      5.86 o 
   2  15   0       14.75        8.98      6.30 o 
   3  15   0        1.02        2.27      8.91 o 
   4  15   0        5.64        7.90      9.89 o 
   5  15   0        0.03       -0.31      9.14 o 
   0  16   0        1.22       -3.37      6.36 o 
   1  16   0        0.11        1.52      5.08 o 
   2  16   0       13.08        2.32      8.48 o 
   3  16   0        0.02        8.46      9.61 o 
   4  16   0       14.12        4.41      9.56 o 
   1  17   0        0.18        0.04      5.56 o 
   2  17   0        3.80        6.77      8.99 o 
   3  17   0        8.29       10.02     11.59 o 
   4  17   0       37.51       33.44     14.43 o 
   0  18   0        1.10       -4.73      7.15 o 
   1  18   0        0.13       -0.05      6.01 o 
   2  18   0        0.42        3.36      9.68 o 
   3  18   0        4.19        3.57     10.19 o 
   1  19   0       10.46        2.24     10.31 o 
   2  19   0        0.11        5.07      9.40 o 
   3  19   0        6.67       19.85     13.01 o 
   0  20   0       23.33        5.83     11.14 o 
   1  20   0        7.43        7.21     10.98 o 
   2  20   0        0.09        2.44     11.47 o 
  -6   1   1        0.21       -0.22     13.26 o 
  -5   1   1        0.03       -2.80      4.51 o 
  -4   1   1      871.58      949.78     23.91 o 
  -3   1   1       34.02       27.39      4.75 o 
  -2   1   1      136.16      141.43      5.37 o 
  -1   1   1     1072.45     1086.49     17.40 o 
   0   1   1      404.97      306.78     19.75 o 
   1   1   1     2303.79     2080.54     55.70 o 
   2   1   1        4.17        3.21      2.02 o 
   3   1   1      186.48      189.53     10.14 o 
   4   1   1      191.29      200.46     10.57 o 
   5   1   1       64.91       71.00     12.36 o 
   6   1   1       48.49       49.63     11.77 o 
   7   1   1       42.21       69.09     13.97 o 
  -7   2   1        0.04        1.59     12.20 o 
  -6   2   1        2.47       -9.55      7.95 o 
  -5   2   1        0.04        0.97      4.30 o 
  -4   2   1      755.97      819.24     24.06 o 
  -3   2   1        0.71        0.89      1.61 o 
  -2   2   1      920.26     1009.55     27.20 o 
  -1   2   1        0.17       -1.12      0.75 o 
   0   2   1     1528.66     1382.83     38.72 o 
   1   2   1       26.67       22.28      3.88 o 
   2   2   1     1056.21     1084.21     22.22 o 
   3   2   1        1.10       -0.43      2.27 o 
   4   2   1      107.45       78.50      8.09 o 
   5   2   1        0.05       -2.15      4.20 o 
   6   2   1       25.93       10.65      8.22 o 
   7   2   1        0.84       -7.42      9.01 o 
  -7   3   1        5.84        7.35      8.38 o 
  -6   3   1       12.94       23.83      8.43 o 
  -5   3   1       34.17       34.33      6.94 o 
  -4   3   1      348.79      348.22     17.68 o 
  -3   3   1      899.19     1044.34     32.61 o 
  -2   3   1      712.55      614.39     15.84 o 
  -1   3   1      730.57      649.87      9.51 o 
   0   3   1       31.39       37.74      2.90 o 
   1   3   1     7933.69     7874.74     83.54 o 
   2   3   1        8.28        4.43      2.03 o 
   3   3   1       81.96       71.57      6.50 o 
   4   3   1      125.54      134.93     16.44 o 
   5   3   1       60.03       53.51     11.23 o 
   6   3   1       22.69        8.78      7.47 o 
   7   3   1       10.15       10.08     12.20 o 
  -7   4   1       32.10       30.62     11.06 o 
  -6   4   1        0.07       -0.61      6.18 o 
  -5   4   1       36.40       30.60      6.43 o 
  -4   4   1        3.57        7.01      3.03 o 
  -3   4   1      854.18      918.83     40.26 o 
  -2   4   1        2.99        5.40      2.16 o 
  -1   4   1    12480.99    11617.57    204.97 o 
   0   4   1       82.71       72.28      5.02 o 
   1   4   1    54568.33    59630.09    567.59 o 
   2   4   1        0.02        3.97      1.92 o 
   3   4   1        7.77        2.77      2.78 o 
   4   4   1        1.22       -2.44      4.24 o 
   5   4   1       48.89       32.99      9.29 o 
   6   4   1        0.47       11.65      7.47 o 
   7   4   1        1.80      -15.91     10.61 o 
  -7   5   1        0.06       -0.38      8.43 o 
  -6   5   1       35.81       20.02     11.40 o 
  -5   5   1      190.28      243.70     28.81 o 
  -4   5   1        7.58        3.71      3.25 o 
  -3   5   1      308.91      331.29     13.60 o 
  -2   5   1       52.19       54.26      5.36 o 
  -1   5   1     6450.97     6484.00     68.72 o 
   0   5   1        0.18       -0.19      1.05 o 
   1   5   1     6136.00     6181.36     58.79 o 
   2   5   1     1601.08     1513.25     29.85 o 
   3   5   1      158.77      159.36     14.56 o 
   4   5   1      202.44      230.14     24.93 o 
   5   5   1       64.31       51.40     11.72 o 
   6   5   1        5.32      -11.67      9.01 o 
   7   5   1        1.70        8.83      9.51 o 
  -7   6   1        0.09       10.56     17.50 o 
  -6   6   1       25.51       13.50     18.56 o 
  -5   6   1        5.12        2.21      4.57 o 
  -4   6   1      306.49      334.56     16.47 o 
  -3   6   1        0.10       -0.46      2.12 o 
  -2   6   1     2407.32     2527.45     36.35 o 
  -1   6   1        8.83        6.37      1.59 o 
   0   6   1     1274.67     1191.46     21.43 o 
   1   6   1       11.59       10.94      1.56 o 
   2   6   1      265.44      241.74     10.91 o 
   3   6   1        4.97        6.10      4.50 o 
   4   6   1        7.29        8.93      6.18 o 
   5   6   1        0.05        1.87      5.35 o 
   6   6   1        3.29        1.59      6.86 o 
   7   6   1        0.05        5.83     10.61 o 
  -7   7   1        0.00       23.86     14.85 o 
  -6   7   1        0.30        6.36      5.90 o 
  -5   7   1      143.52      142.09     13.80 o 
  -4   7   1       18.98       11.80      4.84 o 
  -3   7   1        0.02        0.14      2.16 o 
  -2   7   1     3203.52     3426.39     43.66 o 
  -1   7   1      553.90      567.04     11.39 o 
   0   7   1        6.96        7.93      3.21 o 
   1   7   1      405.14      415.79     12.76 o 
   2   7   1      512.89      539.10     11.66 o 
   3   7   1       88.95      106.20     11.91 o 
   4   7   1       27.01       13.50     13.81 o 
   5   7   1       99.41      103.36     12.60 o 
   6   7   1       40.43       47.16     13.52 o 
  -6   8   1        0.01        4.07      6.93 o 
  -5   8   1        6.11        2.73      4.51 o 
  -4   8   1        1.53        2.42      3.47 o 
  -3   8   1      281.77      316.73     13.98 o 
  -2   8   1       59.88       58.60      4.94 o 
  -1   8   1      900.32      917.49     20.27 o 
   0   8   1        9.11        8.01      2.50 o 
   1   8   1     1305.47     1364.61     26.52 o 
   2   8   1       90.54       84.32      5.46 o 
   3   8   1      120.61      116.40      9.16 o 
   4   8   1        1.51        0.65      3.19 o 
   5   8   1       10.37       13.23     12.20 o 
   6   8   1        0.19       -1.06     13.79 o 
  -6   9   1        7.60        1.62      6.87 o 
  -5   9   1       73.21       58.23     20.15 o 
  -4   9   1       56.24       51.93      9.74 o 
  -3   9   1       40.39       33.54      5.87 o 
  -2   9   1      160.94      179.94     11.13 o 
  -1   9   1        7.41        8.37      2.62 o 
   0   9   1       10.70        4.97      2.33 o 
   1   9   1       74.19       68.06      6.73 o 
   2   9   1     2523.55     2629.97     42.94 o 
   3   9   1      318.80      389.39     42.70 o 
   4   9   1        6.61       13.10      6.72 o 
   5   9   1        2.90       -2.80      6.63 o 
   6   9   1        3.64       11.67      9.01 o 
  -6  10   1       25.25       38.03     12.46 o 
  -5  10   1        3.44        9.50      8.22 o 
  -4  10   1       34.37       24.62      8.91 o 
  -3  10   1        4.15        0.35      4.97 o 
  -2  10   1     1098.92     1275.70     21.72 o 
  -1  10   1       22.08       21.44      4.10 o 
   0  10   1        6.45        4.77      2.19 o 
   1  10   1        1.32        1.20      2.33 o 
   2  10   1      416.22      440.33     15.62 o 
   3  10   1        0.06        1.12      5.43 o 
   4  10   1        0.00        7.40      7.09 o 
   5  10   1        4.71        4.51      7.50 o 
   6  10   1       73.32       75.28     16.91 o 
  -6  11   1       30.23       46.21     16.17 o 
  -5  11   1        0.94       -5.17      6.72 o 
  -4  11   1       90.25       71.47     17.77 o 
  -3  11   1       80.61       95.79     15.92 o 
  -2  11   1        9.09        3.91      3.92 o 
  -1  11   1      161.27      141.91      9.93 o 
   0  11   1      115.02      120.15      9.43 o 
   1  11   1       59.42       56.48      8.34 o 
   2  11   1       35.95       28.44      5.75 o 
   3  11   1       10.54        7.46      7.95 o 
   4  11   1       22.03       31.87     10.45 o 
   5  11   1        0.20       -7.42      7.12 o 
   6  11   1       16.27       29.96     11.62 o 
  -6  12   1        0.18       -6.36     12.73 o 
  -5  12   1        7.08        0.35     13.26 o 
  -4  12   1        0.55        1.72      6.24 o 
  -3  12   1        1.94       -2.55      5.59 o 
  -2  12   1        0.11        1.77      3.40 o 
  -1  12   1      287.28      327.71     14.77 o 
   0  12   1        0.65       -0.16      2.33 o 
   1  12   1       98.68      118.21     10.56 o 
   2  12   1        3.52        7.70      4.44 o 
   3  12   1     1173.84     1350.46     40.17 o 
   4  12   1        1.56        3.51      7.85 o 
   5  12   1       10.19       -1.09      8.81 o 
   6  12   1        0.21       18.16     10.80 o 
  -5  13   1        2.57      -10.39      6.93 o 
  -4  13   1       32.07       32.80     12.08 o 
  -3  13   1       32.55       24.46      9.93 o 
  -2  13   1       19.05        9.79      4.89 o 
  -1  13   1        8.11        5.90      3.70 o 
   0  13   1       11.51        6.56      3.81 o 
   1  13   1       43.28       38.35      6.72 o 
   2  13   1       39.21       34.02      8.24 o 
   3  13   1      357.94      427.94     23.99 o 
   4  13   1        0.66        2.07      7.42 o 
   5  13   1        3.51       11.96     14.58 o 
  -5  14   1        0.00        1.91     10.87 o 
  -4  14   1        9.57       11.27     14.85 o 
  -3  14   1        1.99        0.61      7.77 o 
  -2  14   1       28.55       22.10      9.17 o 
  -1  14   1        0.29        4.72      3.53 o 
   0  14   1       17.68       15.43      5.38 o 
   1  14   1        1.10        5.44      4.25 o 
   2  14   1        5.47        0.25      5.03 o 
   3  14   1        9.07       13.76     10.32 o 
   4  14   1       68.50       80.79     16.76 o 
   5  14   1        1.48       -2.04      9.35 o 
  -5  15   1        0.95        1.84      9.42 o 
  -4  15   1       29.77       12.85     10.50 o 
  -3  15   1        0.64      -13.12      8.75 o 
  -2  15   1       17.93       30.06     11.14 o 
  -1  15   1        8.76        4.74      4.98 o 
   0  15   1      106.20      100.42     11.52 o 
   1  15   1        0.47        3.15      4.95 o 
   2  15   1      165.21      135.32     25.98 o 
   3  15   1        5.66        0.25     20.68 o 
   4  15   1       19.37        3.54     10.61 o 
   5  15   1        0.74      -12.46      8.91 o 
  -4  16   1        2.51        4.66      9.42 o 
  -3  16   1       51.95       53.08     16.31 o 
  -2  16   1        1.37       -0.72      7.45 o 
  -1  16   1        4.78        5.76      5.79 o 
   0  16   1        0.87       -3.97      4.83 o 
   1  16   1       10.71        8.00      5.93 o 
   2  16   1       31.61       10.86      6.74 o 
   3  16   1       17.37       13.35     10.83 o 
   4  16   1        7.18        9.55     10.04 o 
  -4  17   1        0.10        1.56      8.81 o 
  -3  17   1       18.18       13.68     10.68 o 
  -2  17   1        0.03      -11.40     16.70 o 
  -1  17   1       16.81       14.57      7.25 o 
   0  17   1        8.06       14.68      6.32 o 
   1  17   1       67.41       83.62     13.18 o 
   2  17   1        1.64        3.08      6.45 o 
   3  17   1       24.64        9.89     10.45 o 
   4  17   1       28.46       45.58     14.64 o 
  -3  18   1        0.21       -0.32      9.40 o 
  -2  18   1        0.47       10.25      9.90 o 
  -1  18   1        2.50       -7.45      7.85 o 
   0  18   1        6.70        3.11      5.99 o 
   1  18   1        9.99        8.28      9.80 o 
   2  18   1        0.98        6.63      9.41 o 
   3  18   1        1.14       -2.70     11.93 o 
  -3  19   1        2.51        3.09     12.16 o 
  -2  19   1       19.80       25.76     12.36 o 
  -1  19   1        0.73        3.54      9.80 o 
   0  19   1        4.72       -0.80      6.00 o 
   1  19   1        9.12       16.16      8.44 o 
   2  19   1        2.46       -0.40      9.88 o 
  -2  20   1        0.03        5.00     10.61 o 
  -1  20   1        6.26       11.50     10.19 o 
   0  20   1        2.61       10.38     10.29 o 
   1  20   1       49.43       41.37     15.91 o 
  -7   0   2        1.49       -1.59     11.67 o 
  -5   0   2        0.51        7.42      6.89 o 
  -4   0   2        6.11        2.92      3.45 o 
  -3   0   2       26.85       27.94      5.25 o 
  -2   0   2     2359.80     2451.34     43.73 o 
  -1   0   2        0.40        2.02      0.99 o 
   0   0   2    32339.48    29395.81   1274.61 o 
   1   0   2       76.25       67.90      8.49 o 
   2   0   2     3408.70     3464.42     91.38 o 
   3   0   2        4.57        5.30      5.30 o 
   4   0   2       56.17       30.05      9.55 o 
   5   0   2        0.09        0.00      7.95 o 
   6   0   2        0.00       -5.83      9.01 o 
   7   0   2        0.30       -4.24     10.61 o 
  -7   1   2       29.66       40.83     17.50 o 
  -6   1   2       51.54       30.91     14.85 o 
  -5   1   2        4.89       -2.51      4.07 o 
  -4   1   2      249.31      267.83     11.89 o 
  -3   1   2      927.71      953.35     16.64 o 
  -2   1   2       51.74       57.43      3.96 o 
  -1   1   2       43.12       41.68      2.91 o 
   0   1   2     1551.00     1419.72     18.05 o 
   1   1   2      417.04      402.28     14.37 o 
   2   1   2      364.09      333.21     21.76 o 
   3   1   2      107.03      102.83      7.50 o 
   4   1   2       34.93       28.07      6.11 o 
   5   1   2        0.43       -1.99      5.43 o 
   6   1   2        0.19       -4.24      6.75 o 
   7   1   2       24.11        5.69      8.76 o 
  -7   2   2        2.28       12.20     12.20 o 
  -6   2   2        1.83       -4.17      6.89 o 
  -5   2   2        0.05        5.01      3.97 o 
  -4   2   2       11.61       16.57      3.50 o 
  -3   2   2     4616.90     5114.39     53.50 o 
  -2   2   2        0.65        1.52      1.07 o 
  -1   2   2      836.82      760.61     11.17 o 
   0   2   2       61.86       66.40      4.53 o 
   1   2   2        0.01       -1.29      1.31 o 
   2   2   2        8.69        9.63      2.64 o 
   3   2   2       91.52       77.74     11.05 o 
   4   2   2        3.16        4.32      2.85 o 
   5   2   2      142.78      169.49     34.47 o 
   6   2   2        0.00       -0.69      7.42 o 
   7   2   2        0.77       13.65      9.42 o 
  -7   3   2       20.76        0.00     12.20 o 
  -6   3   2        2.98       -0.79      5.59 o 
  -5   3   2       72.33       67.83     14.86 o 
  -4   3   2      125.25      112.17      8.27 o 
  -3   3   2      391.04      448.09     15.01 o 
  -2   3   2      409.94      416.01     14.11 o 
  -1   3   2      922.88      855.09     14.32 o 
   0   3   2      235.39      224.10      5.55 o 
   1   3   2     4050.09     3962.13     59.08 o 
   2   3   2      111.11      107.08      7.53 o 
   3   3   2       17.78       13.04      3.34 o 
   4   3   2       20.90       12.32      5.73 o 
   5   3   2       47.72       45.02     11.02 o 
   6   3   2        1.59        2.02      7.06 o 
   7   3   2       12.53       -7.42     12.20 o 
  -7   4   2        0.26        7.37      8.00 o 
  -6   4   2       59.03       49.20     11.61 o 
  -5   4   2        4.08        0.78      4.11 o 
  -4   4   2      154.69      164.41      9.71 o 
  -3   4   2        2.96        2.78      2.07 o 
  -2   4   2      308.19      358.25     13.03 o 
  -1   4   2       71.63       66.74      3.25 o 
   0   4   2      258.22      206.61      7.06 o 
   1   4   2        3.05        1.18      1.43 o 
   2   4   2      725.01      751.15     19.99 o 
   3   4   2        0.04       -0.14      2.50 o 
   4   4   2      151.30      142.37     16.29 o 
   5   4   2        3.36        4.34      6.11 o 
   6   4   2       37.85       33.41     15.91 o 
   7   4   2        0.02      -10.61     10.61 o 
  -7   5   2        0.07        3.45      8.62 o 
  -6   5   2       37.22       25.98      9.37 o 
  -5   5   2       22.24       22.33      6.37 o 
  -4   5   2       67.77       67.24     16.72 o 
  -3   5   2      295.38      293.10     12.77 o 
  -2   5   2     1608.47     1632.83     24.24 o 
  -1   5   2      601.08      590.81     11.45 o 
   0   5   2       11.04        8.36      2.10 o 
   1   5   2     2169.38     2167.97     32.89 o 
   2   5   2      595.63      584.86     18.32 o 
   3   5   2      158.54      160.92     10.34 o 
   4   5   2       38.76       65.31     12.31 o 
   5   5   2        7.22        5.56      6.93 o 
   6   5   2        6.53       11.67     10.61 o 
   7   5   2        0.45      -11.14      9.01 o 
  -7   6   2        2.20        8.67      8.60 o 
  -6   6   2        0.05        7.59      7.09 o 
  -5   6   2       98.47       92.28     18.25 o 
  -4   6   2        0.19        1.88      2.86 o 
  -3   6   2        5.39        2.49      2.47 o 
  -2   6   2       56.70       56.08      3.72 o 
  -1   6   2       37.38       36.04      3.82 o 
   0   6   2        1.93        0.41      1.37 o 
   1   6   2      646.90      633.94     15.96 o 
   2   6   2        0.01       -0.23      1.55 o 
   3   6   2      477.52      479.92     17.76 o 
   4   6   2       10.98       17.30      7.09 o 
   5   6   2       49.06       28.37      9.37 o 
   6   6   2        0.46        1.76     14.05 o 
   7   6   2        3.75        5.83     12.20 o 
  -7   7   2        5.06       -4.74      8.38 o 
  -6   7   2       10.84        9.83      6.62 o 
  -5   7   2       94.77       78.43     10.67 o 
  -4   7   2        1.26        1.57      3.18 o 
  -3   7   2       22.42       13.23      3.67 o 
  -2   7   2     2010.14     2245.30     32.69 o 
  -1   7   2     2114.19     2147.13     33.27 o 
   0   7   2        0.88       -1.01      1.37 o 
   1   7   2      347.50      395.34     13.00 o 
   2   7   2      285.02      278.90      9.80 o 
   3   7   2      108.87      105.80     14.61 o 
   4   7   2      120.21      113.32     16.45 o 
   5   7   2       20.26        0.59      6.08 o 
   6   7   2        8.60       -3.47      7.68 o 
  -6   8   2       20.23        4.99      5.88 o 
  -5   8   2        0.21       -5.91      6.77 o 
  -4   8   2       74.22       78.77      9.41 o 
  -3   8   2       10.19        6.52      3.27 o 
  -2   8   2      470.04      500.46     11.68 o 
  -1   8   2       27.17       18.26      4.44 o 
   0   8   2       16.78       17.29      3.59 o 
   1   8   2        0.17        1.11      1.86 o 
   2   8   2     6335.61     6783.30     69.56 o 
   3   8   2       11.57        5.13     10.87 o 
   4   8   2      511.17      575.97     52.79 o 
   5   8   2        0.01        3.51      6.75 o 
   6   8   2        4.92        1.76      8.00 o 
  -6   9   2       16.08       17.48     14.85 o 
  -5   9   2       70.65       52.63      9.36 o 
  -4   9   2       48.15       53.69      8.34 o 
  -3   9   2       24.52       19.16      8.61 o 
  -2   9   2       77.37       70.87      5.55 o 
  -1   9   2       34.38       31.53      4.61 o 
   0   9   2       25.09       24.04      4.06 o 
   1   9   2       57.38       50.72      6.08 o 
   2   9   2     2254.53     2463.06     42.21 o 
   3   9   2       63.49       59.64     12.15 o 
   4   9   2        3.86        3.66      9.55 o 
   5   9   2        0.06       -0.85      6.72 o 
   6   9   2        1.19        6.36     10.87 o 
  -6  10   2        1.32       -1.06      7.87 o 
  -5  10   2       32.76       18.62      9.55 o 
  -4  10   2        0.76       -2.83      4.81 o 
  -3  10   2        9.88        5.43      5.09 o 
  -2  10   2        0.38        2.20      1.80 o 
  -1  10   2      732.67      746.79     19.83 o 
   0  10   2       12.60       11.76      3.35 o 
   1  10   2        1.32        0.54      1.97 o 
   2  10   2        0.00        0.67      2.51 o 
   3  10   2       18.13       10.03      6.97 o 
   4  10   2        2.08        7.95      7.12 o 
   5  10   2       60.72       62.17     25.19 o 
   6  10   2        2.76       -3.57      8.43 o 
  -6  11   2        2.18       -7.94      7.68 o 
  -5  11   2        0.29       -8.04      6.36 o 
  -4  11   2       24.32       17.35      9.18 o 
  -3  11   2      150.66      180.00     21.37 o 
  -2  11   2       18.85        4.09      4.21 o 
  -1  11   2     1196.16     1262.83     28.22 o 
   0  11   2      131.88      134.92     10.05 o 
   1  11   2      237.15      220.13     12.47 o 
   2  11   2        3.76        4.73      3.55 o 
   3  11   2      241.92      261.45     24.84 o 
   4  11   2        0.13       -1.98      7.63 o 
   5  11   2        0.40       13.76      9.81 o 
   6  11   2        0.18       -4.56     10.08 o 
  -6  12   2        8.48       -0.11     10.61 o 
  -5  12   2        2.38       -5.23      6.93 o 
  -4  12   2        3.70       -2.02     10.87 o 
  -3  12   2        0.00        2.18      4.90 o 
  -2  12   2        6.29       -0.51      6.24 o 
  -1  12   2        0.71        0.67      2.75 o 
   0  12   2       37.99       32.55      6.00 o 
   1  12   2        8.96        7.08      5.28 o 
   2  12   2        0.05        0.93      3.66 o 
   3  12   2      173.33      217.40     27.86 o 
   4  12   2        0.64       -3.83      6.49 o 
   5  12   2        0.00       10.38      9.14 o 
  -5  13   2        3.53       -0.64     10.34 o 
  -4  13   2      162.38      193.85     25.21 o 
  -3  13   2       18.08       12.06      8.75 o 
  -2  13   2       66.64       51.38     12.73 o 
  -1  13   2        2.93        4.57      3.08 o 
   0  13   2       58.85       43.04      9.95 o 
   1  13   2        0.66        5.84      3.84 o 
   2  13   2      419.82      468.52     23.28 o 
   3  13   2      159.40      159.96     16.66 o 
   4  13   2       12.60      -10.34      6.89 o 
   5  13   2        2.43        9.70      9.51 o 
  -5  14   2        0.39       -2.88      7.64 o 
  -4  14   2        1.05        7.11      9.55 o 
  -3  14   2       19.72       15.29     10.95 o 
  -2  14   2        2.04        1.58      6.97 o 
  -1  14   2        0.48        6.09      3.61 o 
   0  14   2       18.29       14.73      5.28 o 
   1  14   2       38.94       38.26      7.42 o 
   2  14   2        4.10       10.07      6.14 o 
   3  14   2      161.03      187.50     23.57 o 
   4  14   2        6.50       -4.56      7.13 o 
   5  14   2       18.59       45.61     22.01 o 
  -5  15   2       12.69       20.76     11.81 o 
  -4  15   2        4.98        8.95      9.51 o 
  -3  15   2        2.66        5.76      9.02 o 
  -2  15   2       15.05       19.04     10.94 o 
  -1  15   2       68.64       83.62     10.03 o 
   0  15   2       91.91       94.41     12.48 o 
   1  15   2        5.30        3.04      5.00 o 
   2  15   2       39.66       35.16      9.22 o 
   3  15   2       54.81       53.17     11.66 o 
   4  15   2        2.07        3.77      8.98 o 
   5  15   2        7.90       16.33     27.04 o 
  -4  16   2       13.39        7.22      9.68 o 
  -3  16   2        7.42        4.07      9.28 o 
  -2  16   2        7.84       10.28     10.57 o 
  -1  16   2        0.32        4.91      7.71 o 
   0  16   2       43.72       34.38      7.81 o 
   1  16   2        5.53        2.09      5.40 o 
   2  16   2      357.32      472.95     26.97 o 
   3  16   2       18.33       17.84     11.18 o 
   4  16   2       74.09       82.79     23.86 o 
  -4  17   2        1.31        3.45      8.91 o 
  -3  17   2       10.76       -0.12     12.73 o 
  -2  17   2        6.41       18.49     12.04 o 
  -1  17   2        9.04       10.28      9.31 o 
   0  17   2       11.38       11.65      6.39 o 
   1  17   2       15.20        6.46     10.10 o 
   2  17   2      166.82      197.08     19.64 o 
   3  17   2        3.56        7.54     10.45 o 
   4  17   2      108.88      144.35     25.69 o 
  -3  18   2       10.83      -13.41     11.93 o 
  -2  18   2        6.81        9.93     11.07 o 
  -1  18   2        0.77       -2.75      8.13 o 
   0  18   2        0.00       -3.48      5.48 o 
   1  18   2       44.10       54.40     12.03 o 
   2  18   2        5.35       10.38      7.83 o 
   3  18   2        1.77        9.07     10.40 o 
  -2  19   2        2.43        1.35     11.02 o 
  -1  19   2        0.08       -1.99     10.87 o 
   0  19   2        4.27       17.00      8.71 o 
   1  19   2       94.33       86.56     14.75 o 
   2  19   2        0.32        7.34     10.68 o 
  -1  20   2        0.02       -7.41      9.22 o 
   0  20   2       12.49        8.41     10.16 o 
   1  20   2       22.18       30.24     10.65 o 
  -7   1   3        5.39       -0.25      8.00 o 
  -6   1   3       50.28       57.72     12.15 o 
  -5   1   3        2.34       10.96      4.75 o 
  -4   1   3       57.40       66.66      8.27 o 
  -3   1   3      792.37      826.36     14.16 o 
  -2   1   3      144.13      151.96      4.74 o 
  -1   1   3     2080.00     2032.52     20.42 o 
   0   1   3       67.00       61.32      3.68 o 
   1   1   3      137.52      152.06     10.27 o 
   2   1   3       13.13       13.14      5.04 o 
   3   1   3        4.59        2.73      3.69 o 
   4   1   3      166.27      156.08     16.09 o 
   5   1   3       18.39       19.56      7.74 o 
   6   1   3       68.37       77.72     24.13 o 
   7   1   3        3.62        9.42      9.29 o 
  -7   2   3        0.04       -1.94      8.22 o 
  -6   2   3        5.29        2.14      6.49 o 
  -5   2   3       12.04        9.94     10.61 o 
  -4   2   3      331.99      383.29     13.18 o 
  -3   2   3       25.31       25.77      2.90 o 
  -2   2   3     1323.83     1292.44     15.98 o 
  -1   2   3      204.28      199.64      5.66 o 
   0   2   3     5495.82     4979.17     53.87 o 
   1   2   3       55.96       57.45      7.01 o 
   2   2   3        6.71        1.33      2.73 o 
   3   2   3        0.46        3.41      3.10 o 
   4   2   3        0.66        1.16      3.59 o 
   5   2   3       17.50       15.91      8.53 o 
   6   2   3       24.91       28.65     10.56 o 
   7   2   3        0.15       -0.38     13.26 o 
  -7   3   3        5.17        4.88      8.22 o 
  -6   3   3        6.69       16.73      8.06 o 
  -5   3   3      247.79      291.47     16.84 o 
  -4   3   3       90.29       90.46     13.93 o 
  -3   3   3      190.30      177.29     10.94 o 
  -2   3   3      303.94      295.63      8.02 o 
  -1   3   3      952.50      958.28     16.15 o 
   0   3   3      778.27      777.66     21.19 o 
   1   3   3      859.76      827.28     19.68 o 
   2   3   3       50.57       45.52      6.23 o 
   3   3   3       11.05        7.61      3.92 o 
   4   3   3       15.07        3.89      5.59 o 
   5   3   3      250.73      287.87     23.80 o 
   6   3   3        5.60        2.36      8.00 o 
   7   3   3        1.45        2.46      9.35 o 
  -7   4   3        0.88       -2.65      6.86 o 
  -6   4   3        0.63        6.56      7.09 o 
  -5   4   3       13.04       14.17      5.27 o 
  -4   4   3        7.76        1.34      2.95 o 
  -3   4   3        1.20        4.55      1.74 o 
  -2   4   3      107.28      109.41      5.75 o 
  -1   4   3     2161.07     2082.05     31.65 o 
   0   4   3       67.57       63.19      5.35 o 
   1   4   3      133.22      123.20      7.17 o 
   2   4   3        1.89        4.23      3.75 o 
   3   4   3      356.65      313.32     14.75 o 
   4   4   3        6.57        7.37      4.90 o 
   5   4   3      301.37      362.42     26.43 o 
   6   4   3        0.02       10.08     11.14 o 
   7   4   3        0.08        6.96     17.76 o 
  -7   5   3        2.21        9.55     13.79 o 
  -6   5   3        8.74        9.78      7.47 o 
  -5   5   3        0.21       -0.28      4.36 o 
  -4   5   3       60.08       48.35      7.13 o 
  -3   5   3       18.25       14.97      3.89 o 
  -2   5   3     1910.55     1981.80     29.33 o 
  -1   5   3      288.99      292.17      8.05 o 
   0   5   3       15.40       13.78      1.84 o 
   1   5   3     1390.75     1410.67     26.10 o 
   2   5   3       33.99       27.86      5.19 o 
   3   5   3       27.30       20.61      9.27 o 
   4   5   3        7.94        2.32      5.48 o 
   5   5   3        5.26       -2.72      5.59 o 
   6   5   3       17.61        3.71     10.61 o 
   7   5   3       21.11       34.47     15.91 o 
  -7   6   3        0.07        0.65     12.46 o 
  -6   6   3       39.07       29.81     10.31 o 
  -5   6   3        0.03        0.43      6.85 o 
  -4   6   3      126.07      133.42     11.35 o 
  -3   6   3        7.96        5.38      2.99 o 
  -2   6   3      622.61      683.77     15.56 o 
  -1   6   3        0.21        0.13      0.95 o 
   0   6   3      138.90      136.45      4.63 o 
   1   6   3       19.44       20.62      3.68 o 
   2   6   3      228.79      224.69     12.97 o 
   3   6   3        2.66        2.14      2.74 o 
   4   6   3      121.63       86.66     14.58 o 
   5   6   3        4.51        2.47     11.40 o 
   6   6   3        1.88        4.51     12.99 o 
  -7   7   3       15.23       22.56     10.70 o 
  -6   7   3       43.45       42.08     10.64 o 
  -5   7   3        2.26        3.02      4.43 o 
  -4   7   3       12.15        3.17      6.75 o 
  -3   7   3       24.56        6.89      9.12 o 
  -2   7   3     1090.45     1206.11     21.65 o 
  -1   7   3      647.51      666.06     11.73 o 
   0   7   3      369.54      356.13      7.71 o 
   1   7   3        3.72        3.35      2.11 o 
   2   7   3        1.71       -0.06      1.91 o 
   3   7   3       10.52       13.05      4.48 o 
   4   7   3      829.61      873.42     40.87 o 
   5   7   3       12.22       15.83      7.95 o 
   6   7   3        1.42      -10.74      7.16 o 
  -6   8   3        1.37        1.23      5.75 o 
  -5   8   3       17.00        2.65      5.03 o 
  -4   8   3        0.96       -1.97      2.91 o 
  -3   8   3      125.48      125.33     11.54 o 
  -2   8   3        3.29        2.00      1.56 o 
  -1   8   3      515.30      498.83     17.83 o 
   0   8   3        0.06       -0.30      1.80 o 
   1   8   3      170.62      169.41     11.35 o 
   2   8   3       11.62       14.13      3.80 o 
   3   8   3      597.34      560.10     32.64 o 
   4   8   3      111.11      105.43     16.83 o 
   5   8   3        1.48       -4.33      6.72 o 
   6   8   3        0.02       -5.04      9.28 o 
  -6   9   3        3.43       -0.66      7.47 o 
  -5   9   3       51.77       13.37      7.85 o 
  -4   9   3        5.45       -0.42      4.85 o 
  -3   9   3      258.67      307.59     15.20 o 
  -2   9   3       79.36       83.94      5.56 o 
  -1   9   3       33.70       11.97      6.11 o 
   0   9   3       18.72       17.28      3.75 o 
   1   9   3      248.09      255.33     14.62 o 
   2   9   3      305.31      311.71     14.35 o 
   3   9   3      101.82       83.16     14.03 o 
   4   9   3       10.66        5.70      6.87 o 
   5   9   3        4.79        7.34      7.25 o 
   6   9   3        0.26       15.79     11.14 o 
  -6  10   3        1.85       -7.59      7.25 o 
  -5  10   3        0.02       -1.19      6.72 o 
  -4  10   3       90.31      126.42     11.92 o 
  -3  10   3       14.59        9.20      4.21 o 
  -2  10   3       15.99       11.21      3.86 o 
  -1  10   3       14.28        4.00      4.59 o 
   0  10   3      902.04      941.48     23.85 o 
   1  10   3        7.61        6.01      3.02 o 
   2  10   3       63.60       64.82      7.85 o 
   3  10   3        1.40       10.10      7.68 o 
   4  10   3       80.83       73.00     39.51 o 
   5  10   3        1.49       -5.99      6.34 o 
   6  10   3       33.92       25.60     16.44 o 
  -6  11   3        0.42        9.78     12.20 o 
  -5  11   3        0.06        7.70      7.68 o 
  -4  11   3       99.40      107.37     18.49 o 
  -3  11   3        0.58        2.68      6.34 o 
  -2  11   3       18.56       19.87      7.43 o 
  -1  11   3      654.78      709.31     20.40 o 
   0  11   3        6.22        1.56      2.46 o 
   1  11   3       17.54       14.65      5.20 o 
   2  11   3        0.37       -0.11      3.01 o 
   3  11   3        8.34        3.15      6.93 o 
   4  11   3       71.22       68.91     14.99 o 
   5  11   3        0.14       -2.47      6.63 o 
   6  11   3        4.98       19.40     10.85 o 
  -6  12   3        0.04       10.41     10.27 o 
  -5  12   3       89.69       94.01     18.27 o 
  -4  12   3       15.69       13.05      8.82 o 
  -3  12   3       97.97      103.87     17.43 o 
  -2  12   3        9.77       20.16      8.24 o 
  -1  12   3      298.23      336.23     14.85 o 
   0  12   3        0.94       -0.83      2.73 o 
   1  12   3       25.24       14.90      4.90 o 
   2  12   3       16.21       13.11      8.41 o 
   3  12   3     2588.01     3253.82     69.75 o 
   4  12   3        8.41       22.01     10.42 o 
   5  12   3        3.87       -3.65      7.47 o 
  -5  13   3        0.34       20.15     10.50 o 
  -4  13   3       47.44       18.34     10.64 o 
  -3  13   3       13.56       10.65     21.21 o 
  -2  13   3        0.15        7.73      7.25 o 
  -1  13   3      146.64      186.95     12.37 o 
   0  13   3        0.61        3.24      3.15 o 
   1  13   3        9.89        3.61      4.44 o 
   2  13   3       44.33       39.01      8.87 o 
   3  13   3        6.89       13.84      6.94 o 
   4  13   3       13.81       23.22     10.68 o 
   5  13   3        2.93        7.30      9.51 o 
  -5  14   3        0.18       -1.93      8.15 o 
  -4  14   3       10.36        8.96     15.91 o 
  -3  14   3        0.03       -0.97      7.30 o 
  -2  14   3        0.44       -3.33      5.94 o 
  -1  14   3       40.13       31.06     11.68 o 
   0  14   3      418.62      434.70     20.77 o 
   1  14   3        0.21        5.52      4.65 o 
   2  14   3       18.61       33.90      8.51 o 
   3  14   3       11.59       14.95      7.30 o 
   4  14   3       81.44       82.77     22.54 o 
   5  14   3        2.95      -10.53      8.66 o 
  -5  15   3        0.76       -7.85      8.38 o 
  -4  15   3        1.56       -1.57      9.18 o 
  -3  15   3        0.00       -0.08      8.52 o 
  -2  15   3       41.83       54.34     15.70 o 
  -1  15   3        6.38        5.63      7.45 o 
   0  15   3      170.18      188.61     14.71 o 
   1  15   3        8.95        0.38      4.97 o 
   2  15   3      201.23      245.50     20.07 o 
   3  15   3       17.30       21.92      8.50 o 
   4  15   3        2.89       15.93     12.99 o 
  -4  16   3        0.24       -3.67      9.18 o 
  -3  16   3       32.14       15.36     12.36 o 
  -2  16   3        0.00        1.31      9.29 o 
  -1  16   3        3.67       -9.07      6.34 o 
   0  16   3        0.15       -2.49      4.70 o 
   1  16   3        0.04       -4.22      4.57 o 
   2  16   3       86.90       74.55     13.07 o 
   3  16   3       73.06       66.84     12.64 o 
   4  16   3        4.49       18.96     10.94 o 
  -4  17   3        2.06        4.77     10.87 o 
  -3  17   3       24.66       15.71     14.01 o 
  -2  17   3       10.42        7.91     10.83 o 
  -1  17   3       20.89        5.06      9.02 o 
   0  17   3        6.11        3.44      7.08 o 
   1  17   3       76.13       64.82     13.65 o 
   2  17   3       23.07       21.26     17.49 o 
   3  17   3        7.34        0.54     10.48 o 
  -3  18   3        0.17        8.53     11.87 o 
  -2  18   3       25.32       36.21     15.27 o 
  -1  18   3        1.09        8.16      8.85 o 
   0  18   3        7.20        9.02      8.62 o 
   1  18   3        8.47        0.50      6.96 o 
   2  18   3       13.80        7.14      8.56 o 
   3  18   3        0.93       -2.19     11.06 o 
  -2  19   3       35.33       30.27     14.27 o 
  -1  19   3        0.02       -0.91     10.18 o 
   0  19   3        1.61       -8.00      7.26 o 
   1  19   3       18.73       19.17     10.36 o 
   2  19   3        1.14       -6.54      7.67 o 
  -1  20   3        0.56       -7.77      9.75 o 
   0  20   3        4.20       -1.31     10.01 o 
   1  20   3        4.23      -11.73      9.51 o 
  -7   0   4        0.08       -0.53      9.55 o 
  -6   0   4      118.20      143.72     24.93 o 
  -5   0   4       38.32       29.70     12.73 o 
  -4   0   4      199.59      218.91     11.38 o 
  -3   0   4       59.22       67.80      8.49 o 
  -2   0   4      419.55      500.03     13.30 o 
  -1   0   4      369.62      365.90     10.30 o 
   0   0   4     6257.25     5633.76     84.25 o 
   1   0   4      253.91      236.65     19.10 o 
   2   0   4     2785.01     2903.15     87.41 o 
   3   0   4       19.71       23.86      9.55 o 
   4   0   4       97.82       79.02     16.44 o 
   5   0   4       10.56       55.68     17.50 o 
   7   0   4        0.12       12.20     13.26 o 
  -7   1   4        1.03        2.98     11.93 o 
  -6   1   4        2.84       -2.33      5.80 o 
  -5   1   4      161.43      168.82     13.96 o 
  -4   1   4       97.09       90.01      6.39 o 
  -3   1   4      283.38      267.12      7.57 o 
  -2   1   4      447.68      391.78      8.12 o 
  -1   1   4     2897.04     2805.15     27.67 o 
   0   1   4     1556.76     1419.87     21.94 o 
   1   1   4     1477.25     1364.44     35.75 o 
   2   1   4      927.29     1023.00     37.45 o 
   3   1   4      132.02      153.16     13.86 o 
   4   1   4       47.86       35.29      8.81 o 
   5   1   4       79.15       98.02     21.48 o 
   6   1   4       69.20       73.41     21.21 o 
   7   1   4        0.03       11.45     12.20 o 
  -7   2   4        0.16       -7.69      7.12 o 
  -6   2   4        0.09        1.03      6.55 o 
  -5   2   4        0.31        0.99      3.63 o 
  -4   2   4       10.91        8.15      3.07 o 
  -3   2   4      150.98      170.14      6.10 o 
  -2   2   4      170.86      182.75     12.71 o 
  -1   2   4      147.24      142.02      5.38 o 
   0   2   4       51.39       55.32      4.07 o 
   1   2   4     2770.11     2734.80     57.87 o 
   2   2   4       45.96       40.15      7.31 o 
   3   2   4        2.71        0.11      3.53 o 
   4   2   4        0.65       -0.19      3.26 o 
   5   2   4      140.10      150.22     18.87 o 
   6   2   4       19.34       22.82     10.10 o 
   7   2   4       20.49       21.82     11.45 o 
  -7   3   4        2.95        6.07      8.76 o 
  -6   3   4        5.06        8.75      6.75 o 
  -5   3   4      135.08      128.46     10.60 o 
  -4   3   4        9.78        4.76      2.96 o 
  -3   3   4      177.95      168.34      6.39 o 
  -2   3   4     1037.95     1009.57     16.96 o 
  -1   3   4      819.81      770.60     13.60 o 
   0   3   4      133.80      140.53     10.04 o 
   1   3   4      260.96      253.28     14.62 o 
   2   3   4       38.23       42.84      6.78 o 
   3   3   4      293.63      312.74     21.19 o 
   4   3   4       13.21        0.29      4.13 o 
   5   3   4      830.82      948.22     41.08 o 
   6   3   4       16.50       27.58     16.44 o 
   7   3   4        0.01       -3.02      8.43 o 
  -7   4   4        0.22       -3.48      6.63 o 
  -6   4   4      107.69      110.87     13.05 o 
  -5   4   4        1.02       -2.67      3.44 o 
  -4   4   4        4.89        5.29      3.11 o 
  -3   4   4       34.19       26.96      3.37 o 
  -2   4   4       32.88       19.21      2.70 o 
  -1   4   4        1.44        1.57      1.38 o 
   0   4   4     4105.77     3891.44     47.08 o 
   1   4   4       28.22       25.48      3.93 o 
   2   4   4       78.80       92.72      8.97 o 
   3   4   4       25.35       20.51      5.34 o 
   4   4   4      233.02      212.12     21.48 o 
   5   4   4       62.08       89.87     15.85 o 
   6   4   4       39.38       49.32     19.09 o 
  -7   5   4        6.23        7.74      8.53 o 
  -6   5   4       85.44       99.49     12.40 o 
  -5   5   4       29.29       17.41      9.75 o 
  -4   5   4        0.01        3.04      2.53 o 
  -3   5   4      198.01      228.00     13.42 o 
  -2   5   4     1071.61     1079.32     18.43 o 
  -1   5   4      219.27      226.83      6.23 o 
   0   5   4       99.71      104.41      4.80 o 
   1   5   4      335.97      323.78     15.01 o 
   2   5   4      941.48     1054.28     28.64 o 
   3   5   4       18.45       14.68      5.11 o 
   4   5   4      205.49      217.00     21.37 o 
   5   5   4        0.91       -5.49      5.69 o 
   6   5   4       48.30       29.17     16.97 o 
  -7   6   4       34.86       35.60     11.93 o 
  -6   6   4       14.99       14.47      6.36 o 
  -5   6   4       20.61       14.17      5.77 o 
  -4   6   4        1.41        1.05      2.95 o 
  -3   6   4     1105.53     1209.24     25.28 o 
  -2   6   4       54.35       55.34      4.63 o 
  -1   6   4      317.58      264.98      9.73 o 
   0   6   4      133.86      148.26      5.77 o 
   1   6   4      423.69      458.23     14.76 o 
   2   6   4       57.94       65.09      8.14 o 
   3   6   4        0.18       -4.18      2.79 o 
   4   6   4        5.98        0.98      5.69 o 
   5   6   4       28.63       22.18      9.56 o 
   6   6   4        0.26        3.72     19.89 o 
  -6   7   4        2.96        3.14      5.38 o 
  -5   7   4        0.05       -3.33      4.46 o 
  -4   7   4       70.62       75.59     15.31 o 
  -3   7   4      505.98      525.97     18.93 o 
  -2   7   4       85.30       74.09      4.03 o 
  -1   7   4       11.18       12.44      1.88 o 
   0   7   4      428.08      446.59     10.72 o 
   1   7   4      460.67      467.19     15.55 o 
   2   7   4       25.05       22.62      4.77 o 
   3   7   4       12.22        7.49      4.35 o 
   4   7   4      155.35      170.12     26.25 o 
   5   7   4      126.48      145.53     23.60 o 
   6   7   4        0.57       -1.49      9.01 o 
  -6   8   4        0.70        5.37      6.41 o 
  -5   8   4        0.09       -0.35      8.04 o 
  -4   8   4      335.50      337.49     26.03 o 
  -3   8   4       86.87       99.49     12.30 o 
  -2   8   4        5.42        1.57      1.95 o 
  -1   8   4        4.60        4.13      1.59 o 
   0   8   4      419.70      443.66     14.76 o 
   1   8   4       10.56        9.23      3.24 o 
   2   8   4      147.67      157.37     12.78 o 
   3   8   4       30.49       18.46      7.90 o 
   4   8   4     1071.69     1115.65    105.64 o 
   5   8   4        5.54       -3.08      6.49 o 
   6   8   4        0.53      -10.47      7.13 o 
  -6   9   4        0.79       12.87      7.14 o 
  -5   9   4       10.74       16.65      7.07 o 
  -4   9   4       64.22       63.99      9.30 o 
  -3   9   4       24.34       15.45      5.04 o 
  -2   9   4       12.21        4.92      3.06 o 
  -1   9   4      194.62      192.47      7.57 o 
   0   9   4      826.03      911.43     22.88 o 
   1   9   4        0.23        1.14      2.12 o 
   2   9   4        5.22        2.53      3.26 o 
   3   9   4       50.00       33.56     16.70 o 
   4   9   4      325.97      419.23     32.23 o 
   5   9   4        0.13        1.39      7.85 o 
   6   9   4        2.42       -4.37      7.06 o 
  -6  10   4        0.00       22.49      9.28 o 
  -5  10   4        4.03        4.68      5.38 o 
  -4  10   4        1.78        0.42      4.04 o 
  -3  10   4       67.44       72.37     12.06 o 
  -2  10   4        0.05       -0.03      2.25 o 
  -1  10   4      259.71      246.40     12.25 o 
   0  10   4      188.09      222.18     12.18 o 
   1  10   4      316.99      321.76     14.94 o 
   2  10   4        3.23       -0.91      3.22 o 
   3  10   4        5.99        9.01      7.50 o 
   4  10   4        0.16       -0.45      6.89 o 
   5  10   4       25.73       35.62     11.98 o 
   6  10   4        2.54       -9.39     21.74 o 
  -6  11   4       10.31       19.41     11.98 o 
  -5  11   4        6.23        9.78      9.17 o 
  -4  11   4        3.14        5.71      7.16 o 
  -3  11   4       33.89       21.16      9.64 o 
  -2  11   4        5.06        0.79      3.36 o 
  -1  11   4      372.57      343.46     36.24 o 
   0  11   4        0.02        1.77      2.73 o 
   1  11   4        0.68       -0.64      2.83 o 
   2  11   4        9.82        5.05      3.92 o 
   3  11   4      255.04      258.44     25.97 o 
   4  11   4       15.26        6.32     12.73 o 
   5  11   4        1.01        5.83      9.37 o 
  -6  12   4       11.27        9.72     10.31 o 
  -5  12   4        8.88       21.00     16.17 o 
  -4  12   4       41.45       37.10     11.61 o 
  -3  12   4        0.21       -0.87      5.21 o 
  -2  12   4        5.73        6.50      6.97 o 
  -1  12   4        4.27        8.83      4.75 o 
   0  12   4        0.00        0.81      2.99 o 
   1  12   4        1.19        1.72      2.90 o 
   2  12   4      102.23       95.14     10.56 o 
   3  12   4      142.47      164.96     22.67 o 
   4  12   4       17.24       28.03     11.43 o 
   5  12   4        1.18       -4.56      9.35 o 
  -5  13   4        0.35       -9.99      8.06 o 
  -4  13   4      102.46      108.06     20.21 o 
  -3  13   4        0.59        5.27      5.96 o 
  -2  13   4        5.56        7.26      7.68 o 
  -1  13   4       12.37       17.38      6.68 o 
   0  13   4        2.46       -1.44      3.51 o 
   1  13   4        6.35        8.43      5.05 o 
   2  13   4       83.52       55.97     10.36 o 
   3  13   4        0.07       -5.10      5.08 o 
   4  13   4        2.62       -2.39      7.50 o 
   5  13   4        0.07       -0.30     10.04 o 
  -5  14   4        0.15       -0.28      9.35 o 
  -4  14   4        0.00        3.32      8.38 o 
  -3  14   4       10.74       20.00      9.42 o 
  -2  14   4        5.64        9.67      8.76 o 
  -1  14   4      233.95      238.69     18.73 o 
   0  14   4        6.30        6.56      4.28 o 
   1  14   4        0.18       -1.25      4.54 o 
   2  14   4        0.07       -0.43      5.02 o 
   3  14   4      133.07      133.11     16.82 o 
   4  14   4        4.98        3.67      8.81 o 
   5  14   4        9.11       16.50     12.84 o 
  -5  15   4        4.59       -8.02      9.90 o 
  -4  15   4        0.11        3.56     11.40 o 
  -3  15   4        1.37       -3.17     12.99 o 
  -2  15   4        2.74        1.06      8.15 o 
  -1  15   4       90.56      111.12     18.71 o 
   0  15   4       68.22       75.86      9.91 o 
   1  15   4       42.57       40.51      8.54 o 
   2  15   4        9.24        0.78      5.65 o 
   3  15   4       35.22       24.62      8.72 o 
   4  15   4        3.65      -11.25      7.50 o 
  -4  16   4        8.62       18.41     11.45 o 
  -3  16   4        0.05        0.62      8.80 o 
  -2  16   4       20.98       25.88     11.98 o 
  -1  16   4        1.50       -0.18      7.36 o 
   0  16   4       90.18      102.90     27.00 o 
   1  16   4        8.92        9.62      6.19 o 
   2  16   4      106.30      128.25     16.54 o 
   3  16   4        4.55        8.10      7.37 o 
   4  16   4       47.57       44.03     15.93 o 
  -4  17   4        1.64      -11.62      7.75 o 
  -3  17   4        7.19       13.13     10.36 o 
  -2  17   4       28.45       39.60     13.37 o 
  -1  17   4        0.08        9.67      7.84 o 
   0  17   4        0.32        2.06      6.63 o 
   1  17   4        0.05       -5.67      5.88 o 
   2  17   4      116.85      133.21     17.28 o 
   3  17   4        0.31       -1.56      6.09 o 
  -3  18   4        7.85        3.93     11.93 o 
  -2  18   4       16.18       18.76     11.67 o 
  -1  18   4        2.56        2.14     10.06 o 
   0  18   4        0.00       -0.93      7.59 o 
   1  18   4       42.37       43.17     15.07 o 
   2  18   4        4.98        4.50      6.57 o 
   3  18   4        0.79       -3.34      7.31 o 
  -2  19   4        0.07        9.11     12.23 o 
  -1  19   4        0.55       -3.28      9.68 o 
   0  19   4        0.03        9.25     12.46 o 
   1  19   4       83.98       98.27     19.46 o 
   2  19   4        1.08       -0.62      7.19 o 
  -1  20   4        0.09       12.08     10.64 o 
   0  20   4        2.82       10.48     10.51 o 
  -7   1   5        0.00        5.47      6.75 o 
  -6   1   5       48.92       33.70     15.64 o 
  -5   1   5      685.21      840.10     33.96 o 
  -4   1   5      101.27       95.01      9.80 o 
  -3   1   5        2.36        2.00      1.33 o 
  -2   1   5      598.89      628.29     12.42 o 
  -1   1   5     1553.48     1480.14     18.64 o 
   0   1   5      612.50      592.44     13.88 o 
   1   1   5       71.39       47.48      8.25 o 
   2   1   5      549.25      608.62     25.71 o 
   3   1   5      200.10      216.21     17.04 o 
   4   1   5       12.28        9.45      7.16 o 
   5   1   5       80.86       85.50     14.91 o 
   6   1   5      207.02      282.82     28.44 o 
  -7   2   5        2.33        0.05      7.85 o 
  -6   2   5       18.69       20.35     11.40 o 
  -5   2   5       35.50       32.68     12.99 o 
  -4   2   5      130.89      118.79      8.80 o 
  -3   2   5        3.73        0.56      1.19 o 
  -2   2   5      285.21      237.76     10.18 o 
  -1   2   5      327.37      313.52      8.55 o 
   0   2   5       11.24       10.54      2.30 o 
   1   2   5       70.31       68.47      9.51 o 
   2   2   5      233.13      256.68     17.37 o 
   3   2   5        0.05        5.30      4.68 o 
   4   2   5       11.94        9.12      4.54 o 
   5   2   5        7.69        5.61     12.73 o 
   6   2   5       16.63        9.09     10.27 o 
  -7   3   5       12.22        6.52      7.75 o 
  -6   3   5        3.72       -2.61      5.43 o 
  -5   3   5       40.14       35.29     10.18 o 
  -4   3   5      125.40      114.39      9.04 o 
  -3   3   5       17.76       14.94      4.16 o 
  -2   3   5     2824.00     2914.19     39.52 o 
  -1   3   5      510.39      431.08     10.45 o 
   0   3   5      109.74      109.16     12.71 o 
   1   3   5      656.24      591.18     24.57 o 
   2   3   5      133.52      137.69     14.32 o 
   3   3   5      540.55      539.56     21.19 o 
   4   3   5       85.90       99.40     11.66 o 
   5   3   5      107.22      104.68     17.06 o 
   6   3   5       40.00       30.23     16.44 o 
  -7   4   5        3.97       -6.48      6.55 o 
  -6   4   5       27.71       48.82     11.62 o 
  -5   4   5      147.35      125.99     10.73 o 
  -4   4   5       60.53       68.60      7.51 o 
  -3   4   5      247.87      231.52      9.01 o 
  -2   4   5      303.14      322.03     12.79 o 
  -1   4   5      831.27      994.01     17.24 o 
   0   4   5        8.23        8.05      2.24 o 
   1   4   5     1943.68     2056.36     35.64 o 
   2   4   5       73.83       69.67      8.46 o 
   3   4   5      303.08      335.62     30.55 o 
   4   4   5       28.75       23.40      9.28 o 
   5   4   5      582.47      675.29     47.75 o 
   6   4   5        0.81        3.18     11.14 o 
  -7   5   5       44.32       49.32     12.75 o 
  -6   5   5       30.75       39.58     13.52 o 
  -5   5   5        0.75       -2.33      5.37 o 
  -4   5   5      274.65      320.63     14.62 o 
  -3   5   5      368.94      364.76     14.93 o 
  -2   5   5       59.67       56.69      5.89 o 
  -1   5   5       68.64       60.09      4.78 o 
   0   5   5      941.27      978.59     19.04 o 
   1   5   5     2217.98     2431.67     40.34 o 
   2   5   5      594.01      663.98     23.66 o 
   3   5   5       10.60       11.66      4.89 o 
   4   5   5       59.43       43.53     19.62 o 
   5   5   5      101.37       79.55     22.27 o 
   6   5   5       27.13       33.21     26.78 o 
  -7   6   5       10.14        6.30     13.52 o 
  -6   6   5      164.46      204.20     43.63 o 
  -5   6   5        0.31        4.21      4.02 o 
  -4   6   5      143.89      129.31     10.39 o 
  -3   6   5        6.78        3.35      2.29 o 
  -2   6   5        6.00        6.68      2.45 o 
  -1   6   5       38.41       32.00      2.90 o 
   0   6   5      460.65      414.83     19.16 o 
   1   6   5      417.86      450.07     22.85 o 
   2   6   5       10.67        7.36      4.26 o 
   3   6   5        2.25       -0.42      3.56 o 
   4   6   5        2.04       -7.03      5.21 o 
   5   6   5        0.20        4.46      7.30 o 
   6   6   5        0.55        6.82      8.43 o 
  -6   7   5       11.10       22.28      8.00 o 
  -5   7   5        0.01        2.57      4.21 o 
  -4   7   5       63.70       57.10      7.21 o 
  -3   7   5        0.02       -0.72      2.06 o 
  -2   7   5        0.44        0.52      1.75 o 
  -1   7   5      251.87      253.86      8.57 o 
   0   7   5      199.09      207.78      7.53 o 
   1   7   5      313.86      350.08     14.06 o 
   2   7   5        7.14       -1.41      3.06 o 
   3   7   5       11.12       14.14      4.63 o 
   4   7   5      578.03      674.64     60.49 o 
   5   7   5        6.79       -9.39     13.52 o 
   6   7   5        4.03      -14.18     15.11 o 
  -6   8   5        0.13        0.57      5.37 o 
  -5   8   5        2.78       -2.02      4.30 o 
  -4   8   5       54.10       54.24      7.49 o 
  -3   8   5      601.10      723.31     20.26 o 
  -2   8   5       16.74       12.58      2.74 o 
  -1   8   5       80.71       78.49      7.00 o 
   0   8   5       12.79       14.14      2.81 o 
   1   8   5      342.08      322.50     15.68 o 
   2   8   5        0.13        2.64      2.92 o 
   3   8   5       48.70       49.46      8.97 o 
   4   8   5      136.41      125.04     20.06 o 
   5   8   5       29.98       18.28     10.68 o 
   6   8   5        0.59        6.60     14.58 o 
  -6   9   5        0.63       -0.56      5.26 o 
  -5   9   5        5.64        9.43     10.03 o 
  -4   9   5       56.25       42.29      6.74 o 
  -3   9   5        4.70        8.76      3.31 o 
  -2   9   5      163.10      173.68      8.69 o 
  -1   9   5       72.47       77.55      5.45 o 
   0   9   5      130.43      131.89      9.60 o 
   1   9   5        1.50       -2.43      2.19 o 
   2   9   5        5.97        7.22      3.89 o 
   3   9   5      109.75      103.11     17.41 o 
   4   9   5       69.66       71.82     16.01 o 
   5   9   5        4.80       -4.94      7.25 o 
   6   9   5        0.50      -12.03      8.02 o 
  -6  10   5        6.56       -2.41      6.96 o 
  -5  10   5        0.58       -1.20      5.85 o 
  -4  10   5       29.23       19.27      6.28 o 
  -3  10   5       18.09       17.51      4.06 o 
  -2  10   5      152.03      140.08     19.28 o 
  -1  10   5       12.08       10.95      5.30 o 
   0  10   5      527.59      556.41     18.76 o 
   1  10   5        0.36       -0.81      3.09 o 
   2  10   5       64.74       60.14     11.41 o 
   3  10   5        0.00        9.62      7.39 o 
   4  10   5       27.26       16.21      9.42 o 
   5  10   5        1.16       -3.67      7.47 o 
  -6  11   5        1.82        4.25      9.87 o 
  -5  11   5        3.12        1.16      8.40 o 
  -4  11   5       64.50       64.25     12.71 o 
  -3  11   5       51.66       58.77      7.18 o 
  -2  11   5        0.36        1.68      3.59 o 
  -1  11   5        6.68        5.47      4.69 o 
   0  11   5      312.25      353.78     18.30 o 
   1  11   5       34.62       19.50      6.97 o 
   2  11   5        1.66        6.06      4.45 o 
   3  11   5        0.06        6.31     13.52 o 
   4  11   5       19.17        7.44      8.06 o 
   5  11   5        2.04        1.29      9.80 o 
  -5  12   5       15.19       18.17      8.49 o 
  -4  12   5       25.54       10.89      6.58 o 
  -3  12   5       29.80       47.92      9.19 o 
  -2  12   5        4.26        9.34      8.48 o 
  -1  12   5       19.57       10.13      5.50 o 
   0  12   5       13.64        8.90      4.30 o 
   1  12   5       41.89       45.34      7.56 o 
   2  12   5       15.83       14.12      5.12 o 
   3  12   5      179.55      198.33     39.25 o 
   4  12   5        2.13        1.86      7.87 o 
   5  12   5        0.00       -8.69     12.46 o 
  -5  13   5        4.24       13.30     10.27 o 
  -4  13   5        5.23        5.22      8.43 o 
  -3  13   5       34.36       34.39     11.02 o 
  -2  13   5        0.90       -0.39      6.93 o 
  -1  13   5       42.43       40.39      8.77 o 
   0  13   5       29.20       23.16      7.50 o 
   1  13   5       18.83       15.20      5.79 o 
   2  13   5       13.83       12.10      6.60 o 
   3  13   5       77.98       78.92     17.95 o 
   4  13   5        0.57        7.76     13.26 o 
   5  13   5        1.13       -0.53      9.37 o 
  -5  14   5        0.14        2.62      9.80 o 
  -4  14   5        6.99       17.76     10.12 o 
  -3  14   5        3.41        2.12      8.25 o 
  -2  14   5       23.92       12.48      9.42 o 
  -1  14   5       39.56       33.62      9.04 o 
   0  14   5       90.57       87.04     13.61 o 
   1  14   5        0.18       -3.40      4.12 o 
   2  14   5       19.61       15.07      8.05 o 
   3  14   5       10.05       17.55      7.81 o 
   4  14   5        0.02       24.66     12.00 o 
  -4  15   5        1.05       -0.12     11.40 o 
  -3  15   5        1.88        8.03     10.10 o 
  -2  15   5        4.08        9.17      8.43 o 
  -1  15   5        1.83       -2.13     14.05 o 
   0  15   5       16.39        6.11      7.06 o 
   1  15   5        3.03       -3.50      4.40 o 
   2  15   5       48.19       33.45     16.88 o 
   3  15   5        1.86        7.48      7.88 o 
   4  15   5        0.23       13.58     13.52 o 
  -4  16   5        0.00      -12.51      8.34 o 
  -3  16   5        0.00       -5.79      9.14 o 
  -2  16   5        2.54        2.26      9.22 o 
  -1  16   5       16.80       13.27     10.04 o 
   0  16   5        1.53       -5.42      5.59 o 
   1  16   5        2.56        3.70      5.51 o 
   2  16   5       17.29        1.30      6.93 o 
   3  16   5        1.66        1.02      6.73 o 
  -3  17   5        9.64        2.74     18.56 o 
  -2  17   5        0.18        5.05      8.91 o 
  -1  17   5        0.27       -8.77     10.61 o 
   0  17   5        0.07       -1.76      8.21 o 
   1  17   5        0.03       -1.23      6.45 o 
   2  17   5        1.91       -5.53      5.76 o 
   3  17   5        0.74        8.31      8.18 o 
  -3  18   5        0.08        4.67     15.11 o 
  -2  18   5       35.51       33.52     15.00 o 
  -1  18   5        0.07       -2.94      8.99 o 
   0  18   5        9.80       -2.81      7.64 o 
   1  18   5        1.14        5.46      9.28 o 
   2  18   5       13.04       11.80      8.40 o 
  -2  19   5        5.90       11.01     14.32 o 
  -1  19   5        1.65        3.36     10.19 o 
   0  19   5        0.24       -2.88      8.91 o 
   1  19   5        8.91        1.59     10.18 o 
  -7   0   6        0.30      -10.61      9.01 o 
  -6   0   6       50.81       31.82     14.32 o 
  -5   0   6      448.10      535.30     36.61 o 
  -4   0   6        5.53        2.94      4.07 o 
  -3   0   6       90.09      100.49      7.78 o 
  -2   0   6     3957.70     4407.40     61.42 o 
  -1   0   6      539.46      527.80     15.23 o 
   0   0   6     2433.94     2560.71     84.17 o 
   1   0   6        0.04       10.61      5.83 o 
   2   0   6     2281.71     2495.38     88.85 o 
   3   0   6       63.45       55.68     14.32 o 
   4   0   6        5.48       11.67      9.55 o 
  -7   1   6        0.22       -3.63      7.47 o 
  -6   1   6      237.92      301.83     23.62 o 
  -5   1   6      341.15      341.45     21.76 o 
  -4   1   6        7.09        3.89      3.67 o 
  -3   1   6      111.58      132.86      5.89 o 
  -2   1   6        0.54       -0.32      1.05 o 
  -1   1   6     2333.80     2397.85     30.77 o 
   0   1   6        0.32       -0.29      2.42 o 
   1   1   6       91.93       94.66     11.77 o 
   2   1   6     1766.66     2019.22     55.26 o 
   3   1   6        4.94        6.36      4.50 o 
   4   1   6        0.14       -5.57      4.87 o 
   5   1   6       47.28       44.48     16.44 o 
   6   1   6        1.09       12.04     10.31 o 
  -7   2   6        0.01        2.02      7.47 o 
  -6   2   6       56.83       43.70     11.06 o 
  -5   2   6      839.53      929.68     50.68 o 
  -4   2   6       13.08       12.26      3.48 o 
  -3   2   6       21.48       13.62      4.19 o 
  -2   2   6      237.91      257.76      7.10 o 
  -1   2   6     2359.88     2415.60     31.21 o 
   0   2   6       48.59       67.56      9.28 o 
   1   2   6       45.00       28.38      7.31 o 
   2   2   6      292.46      293.51     19.09 o 
   3   2   6      711.31      792.89     33.00 o 
   4   2   6        8.74        1.82      4.65 o 
   5   2   6       83.35       86.31     20.68 o 
   6   2   6        7.70       -1.06     12.20 o 
  -7   3   6       23.35       22.44      9.56 o 
  -6   3   6        1.10       -1.06      5.62 o 
  -5   3   6       33.27       18.14      7.25 o 
  -4   3   6      894.97      965.02     24.06 o 
  -3   3   6      287.34      313.85     10.40 o 
  -2   3   6      248.02      266.95      9.05 o 
  -1   3   6       89.21       77.92      5.45 o 
   0   3   6       92.05       81.51      6.74 o 
   1   3   6        5.93        5.10      3.92 o 
   2   3   6       61.40       41.47      9.14 o 
   3   3   6       78.60       82.16     12.52 o 
   4   3   6       58.76       50.57      9.08 o 
   5   3   6      165.39      170.17     21.82 o 
   6   3   6        2.60       -0.53     11.14 o 
  -7   4   6        0.10        4.98      8.06 o 
  -6   4   6       91.11      119.72     16.39 o 
  -5   4   6       26.73       38.77      7.19 o 
  -4   4   6      753.31      815.55     22.08 o 
  -3   4   6      144.43      159.78      8.24 o 
  -2   4   6      779.97      868.05     19.70 o 
  -1   4   6       28.28       30.66      3.00 o 
   0   4   6      105.49       86.41     10.64 o 
   1   4   6      104.92      106.38     14.68 o 
   2   4   6       10.56        6.85      3.96 o 
   3   4   6       17.96       17.00      5.74 o 
   4   4   6        2.70       -2.82      4.67 o 
   5   4   6       33.72       22.54     10.50 o 
   6   4   6       37.39       15.38     14.85 o 
  -6   5   6      339.83      397.31     26.80 o 
  -5   5   6        6.74        6.63      4.22 o 
  -4   5   6      271.19      346.96     14.97 o 
  -3   5   6      109.30       98.71      7.92 o 
  -2   5   6        2.47        4.53      1.79 o 
  -1   5   6      251.55      277.36      9.27 o 
   0   5   6      580.25      588.30     46.06 o 
   1   5   6      296.82      312.89     13.43 o 
   2   5   6       87.71      112.63     11.73 o 
   3   5   6       11.49        5.24      4.81 o 
   4   5   6        4.10        9.47      6.55 o 
   5   5   6        7.09       13.35      9.14 o 
   6   5   6       18.53       22.81     10.94 o 
  -6   6   6       48.60       39.80     19.89 o 
  -5   6   6        5.83        4.21      4.13 o 
  -4   6   6        7.45        6.25      3.56 o 
  -3   6   6      283.39      252.25     19.29 o 
  -2   6   6       47.21       50.81      5.51 o 
  -1   6   6      367.18      389.59      9.39 o 
   0   6   6      101.33      107.81      6.86 o 
   1   6   6      697.84      774.07     23.64 o 
   2   6   6        1.70       -2.36      4.31 o 
   3   6   6      125.54      122.01     22.38 o 
   4   6   6       12.10       19.03      9.01 o 
   5   6   6       10.35       -7.51      7.09 o 
   6   6   6        0.61       -3.65      8.91 o 
  -6   7   6        5.70        3.76      6.93 o 
  -5   7   6        8.32        0.92      4.47 o 
  -4   7   6      205.56      234.96     13.53 o 
  -3   7   6       10.64       13.53      3.67 o 
  -2   7   6       10.74        3.15      2.22 o 
  -1   7   6      222.09      232.54     10.95 o 
   0   7   6      129.17      106.40     17.91 o 
   1   7   6      522.61      548.19     25.43 o 
   2   7   6        9.40        9.64      4.66 o 
   3   7   6        6.40        9.32      7.80 o 
   4   7   6      167.35      174.21     27.84 o 
   5   7   6        0.00       15.68      9.55 o 
   6   7   6        0.00        7.46      9.29 o 
  -6   8   6        0.06        1.96      6.20 o 
  -5   8   6        0.01        3.23      4.47 o 
  -4   8   6       42.63       38.85      6.78 o 
  -3   8   6        0.08        0.36      2.73 o 
  -2   8   6       29.48       25.36      4.16 o 
  -1   8   6       72.44       76.41      6.61 o 
   0   8   6        0.37        0.34      2.15 o 
   1   8   6       36.02       29.69      5.49 o 
   2   8   6      115.49      110.49     14.29 o 
   3   8   6       10.31        7.89      5.09 o 
   4   8   6        9.32       25.35     11.17 o 
   5   8   6        0.07       -7.05      7.01 o 
   6   8   6        0.80       -1.41     17.50 o 
  -6   9   6        0.45        2.24      5.35 o 
  -5   9   6        2.56        3.25      4.61 o 
  -4   9   6       30.65       27.26      6.06 o 
  -3   9   6      268.45      260.92     14.47 o 
  -2   9   6      337.24      332.06     12.93 o 
  -1   9   6        2.99        5.15      4.03 o 
   0   9   6      529.45      597.20     19.40 o 
   1   9   6      265.30      290.94     24.81 o 
   2   9   6       24.78       14.37      4.81 o 
   3   9   6       14.66        2.60      7.68 o 
   4   9   6       80.45       46.22     18.30 o 
   5   9   6        1.38        6.27     16.97 o 
  -6  10   6        0.00        0.85      8.65 o 
  -5  10   6       13.12        4.91      4.98 o 
  -4  10   6        0.89        3.58      4.98 o 
  -3  10   6       14.22        7.15      3.54 o 
  -2  10   6       24.85       15.66      5.44 o 
  -1  10   6        8.12        3.08      4.37 o 
   0  10   6      121.07      141.55     11.09 o 
   1  10   6      294.63      344.05     26.05 o 
   2  10   6        1.24        2.04      3.64 o 
   3  10   6       41.08       39.82     20.42 o 
   4  10   6        9.67        3.45     17.76 o 
   5  10   6        1.76       -9.41     14.05 o 
  -5  11   6        4.49        6.87      5.57 o 
  -4  11   6        1.87        3.16      4.07 o 
  -3  11   6        0.44        2.07      4.75 o 
  -2  11   6       82.06       90.41     10.79 o 
  -1  11   6       14.06       11.26      6.14 o 
   0  11   6       74.12       77.59      9.49 o 
   1  11   6        8.62        8.67      4.03 o 
   2  11   6        1.74        5.08      4.74 o 
   3  11   6       17.89       14.91     10.42 o 
   4  11   6        3.91       -0.40      7.39 o 
   5  11   6       15.70       -3.02     11.67 o 
  -5  12   6        2.37        4.72      7.14 o 
  -4  12   6       24.66       26.36     10.18 o 
  -3  12   6        3.50        5.76      5.04 o 
  -2  12   6      222.37      277.90     52.78 o 
  -1  12   6       12.62       10.00      6.19 o 
   0  12   6        1.45        1.58      4.67 o 
   1  12   6        0.14        2.64      4.11 o 
   2  12   6       73.93       67.58      9.98 o 
   3  12   6        2.39        7.21      9.81 o 
   4  12   6        7.20       -0.91     10.08 o 
   5  12   6        0.82       -7.09      7.90 o 
  -5  13   6        0.01       20.12      9.56 o 
  -4  13   6        8.05        5.40     11.14 o 
  -3  13   6       27.52       14.87      8.66 o 
  -2  13   6        3.83       -3.63      7.36 o 
  -1  13   6       10.39        7.94      6.19 o 
   0  13   6       18.99        9.88      6.33 o 
   1  13   6       20.37       16.66      6.03 o 
   2  13   6       47.25       44.33     10.30 o 
   3  13   6        1.46        0.29      9.18 o 
   4  13   6        0.09       -9.48      9.28 o 
  -5  14   6        0.70       -1.06      9.66 o 
  -4  14   6        0.06       11.64      9.56 o 
  -3  14   6        1.28        9.72      9.04 o 
  -2  14   6        8.13       13.46      9.66 o 
  -1  14   6      172.40      173.21     19.68 o 
   0  14   6        6.51        7.86      5.78 o 
   1  14   6        0.02        1.62      4.69 o 
   2  14   6       15.56       14.75      7.99 o 
   3  14   6       24.43       22.59     16.70 o 
   4  14   6        0.51        3.70     10.80 o 
  -4  15   6        0.63       -2.81      9.04 o 
  -3  15   6        3.44       -1.04     10.34 o 
  -2  15   6        2.18        2.45     11.14 o 
  -1  15   6        0.21        0.60      6.00 o 
   0  15   6        0.37        9.55      6.73 o 
   1  15   6        1.77       -1.19      4.96 o 
   2  15   6       18.33       16.21      7.93 o 
   3  15   6        9.97        9.07     11.06 o 
   4  15   6        0.67       -4.71      9.94 o 
  -4  16   6        2.06       19.15     11.59 o 
  -3  16   6        0.11       -3.98     15.91 o 
  -2  16   6        4.03      -12.33      8.22 o 
  -1  16   6        0.79       -2.83      6.64 o 
   0  16   6        0.73       -2.32      8.33 o 
   1  16   6        1.02        4.16      7.00 o 
   2  16   6        0.11        4.63      5.80 o 
   3  16   6        7.25       11.53      8.83 o 
  -3  17   6        0.51       -0.98     11.45 o 
  -2  17   6        2.43      -14.39     18.83 o 
  -1  17   6        7.08        5.48      8.91 o 
   0  17   6        0.02        2.56      7.27 o 
   1  17   6        1.41       -0.63      9.15 o 
   2  17   6        2.13        5.57      7.25 o 
   3  17   6        5.33        7.38      7.67 o 
  -2  18   6        2.22      -10.13     12.46 o 
  -1  18   6       11.05        3.31      9.55 o 
   0  18   6        3.30        0.77     15.32 o 
   1  18   6        1.14       -5.83      8.91 o 
   2  18   6        0.20       14.69     11.34 o 
  -1  19   6        6.18        5.46     12.61 o 
   0  19   6        4.67        0.80     17.23 o 
  -7   1   7        1.28        1.06      7.12 o 
  -6   1   7       71.49       66.33     12.37 o 
  -5   1   7      803.00      872.19     33.96 o 
  -4   1   7        6.78        3.92      3.78 o 
  -3   1   7      187.23      197.71      8.78 o 
  -2   1   7      182.63      208.00      7.25 o 
  -1   1   7       54.54       62.70      5.42 o 
   0   1   7        0.78        1.33      3.37 o 
   1   1   7       91.66      104.85     13.59 o 
   2   1   7        6.25        5.38      7.69 o 
   3   1   7        0.01        9.51      5.35 o 
   4   1   7        2.79       12.32      7.13 o 
   5   1   7        0.00        3.25     13.52 o 
   6   1   7       26.61       30.38     26.78 o 
  -7   2   7        3.47        6.69      7.13 o 
  -6   2   7       33.36       11.14      7.50 o 
  -5   2   7        9.69        8.75      6.37 o 
  -4   2   7      705.63      717.99     23.93 o 
  -3   2   7        2.12        1.56      1.84 o 
  -2   2   7        5.21        3.73      1.84 o 
  -1   2   7        5.19        6.46      2.93 o 
   0   2   7       45.26       46.75      8.27 o 
   1   2   7        2.87        1.54      4.07 o 
   2   2   7      464.73      473.67     25.88 o 
   3   2   7       48.03       51.34     11.08 o 
   4   2   7        0.09       -4.35      5.43 o 
   5   2   7        1.44        5.28      8.60 o 
   6   2   7       41.35       36.59     20.15 o 
  -6   3   7       10.63       10.65      7.25 o 
  -5   3   7      323.82      374.72     34.74 o 
  -4   3   7       93.53       88.38      8.51 o 
  -3   3   7       96.70       83.91     13.01 o 
  -2   3   7      150.51      178.19      8.50 o 
  -1   3   7       23.31       20.31      3.12 o 
   0   3   7      123.27       96.04     10.37 o 
   1   3   7      124.39      100.06     23.60 o 
   2   3   7      292.45      300.47     21.76 o 
   3   3   7      414.58      434.17     25.68 o 
   4   3   7       25.99       22.31      7.11 o 
   5   3   7        2.87        5.98      7.64 o 
   6   3   7        0.14      -11.67     12.73 o 
  -6   4   7       19.02       21.31      9.81 o 
  -5   4   7        7.83        5.17      4.57 o 
  -4   4   7      226.89      236.65     12.70 o 
  -3   4   7       76.28       72.74      7.17 o 
  -2   4   7        0.74        3.12      1.89 o 
  -1   4   7     1460.59     1591.46     25.66 o 
   0   4   7      162.65      173.47     18.63 o 
   1   4   7       56.28       68.03     11.32 o 
   2   4   7       28.86       33.65      8.81 o 
   3   4   7      412.96      474.22     22.43 o 
   4   4   7        7.42        6.74      5.80 o 
   5   4   7        2.92       18.20      8.81 o 
   6   4   7        0.00        5.30     13.26 o 
  -6   5   7        9.27        1.86      6.75 o 
  -5   5   7        4.49        4.43      4.69 o 
  -4   5   7      239.99      248.93     13.36 o 
  -3   5   7       15.19       11.29      3.98 o 
  -2   5   7       54.32       56.18      6.04 o 
  -1   5   7      142.67      152.52      7.93 o 
   0   5   7      835.60      831.16     21.94 o 
   1   5   7      339.18      377.05     17.31 o 
   2   5   7       69.84       60.15      9.55 o 
   3   5   7       31.34       28.85      7.43 o 
   4   5   7        1.13        9.43      7.63 o 
   5   5   7       14.44       22.03      9.66 o 
   6   5   7        6.70       13.04      9.68 o 
  -6   6   7      168.37      217.47     21.37 o 
  -5   6   7       15.12       12.50      6.26 o 
  -4   6   7      301.01      340.37     15.73 o 
  -3   6   7        3.52        2.66      2.68 o 
  -2   6   7       52.21       48.02      5.04 o 
  -1   6   7        1.49        2.05      1.76 o 
   0   6   7      716.96      761.76     25.79 o 
   1   6   7       75.27       84.76      8.67 o 
   2   6   7        2.13       -4.74      3.54 o 
   3   6   7        1.59        5.13      4.84 o 
   4   6   7       17.63       17.99      8.38 o 
   5   6   7        7.61       15.91      9.00 o 
   6   6   7        8.75        2.77      9.66 o 
  -6   7   7       14.64       17.77      8.00 o 
  -5   7   7       11.87        6.15      6.12 o 
  -4   7   7      113.77      123.97     13.28 o 
  -3   7   7      777.43      873.63     22.98 o 
  -2   7   7       10.77        7.60      2.85 o 
  -1   7   7        0.53        2.50      2.19 o 
   0   7   7       21.38       13.53      3.96 o 
   1   7   7        1.47        3.07      3.22 o 
   2   7   7        1.13        3.64      3.65 o 
   3   7   7        1.54       -6.65      4.43 o 
   4   7   7       65.18       60.91     13.87 o 
   5   7   7        6.96        7.64     10.87 o 
  -6   8   7        0.08        0.77      6.11 o 
  -5   8   7        5.14        2.28      4.20 o 
  -4   8   7       34.68       35.68      7.38 o 
  -3   8   7     1499.19     1766.04     34.77 o 
  -2   8   7        4.75        8.80      3.21 o 
  -1   8   7      143.70      111.78      8.01 o 
   0   8   7       37.60       26.25      4.78 o 
   1   8   7        0.09       -1.35      3.03 o 
   2   8   7       15.06       18.37      6.08 o 
   3   8   7        3.34        2.55      6.73 o 
   4   8   7        7.15       15.95      8.51 o 
   5   8   7        0.61       -5.30      8.06 o 
  -6   9   7        2.93       19.00     13.35 o 
  -5   9   7        3.09       10.66      5.13 o 
  -4   9   7        0.00       -2.49      4.25 o 
  -3   9   7       32.79       26.81     10.49 o 
  -2   9   7       10.02        9.02      3.22 o 
  -1   9   7        0.01       -3.18      3.67 o 
   0   9   7      185.77      171.83     28.40 o 
   1   9   7      287.84      350.84     17.04 o 
   2   9   7       23.00       32.33      6.82 o 
   3   9   7       12.30       11.86      7.75 o 
   4   9   7       16.38       22.20     10.31 o 
   5   9   7        0.40       12.68     10.18 o 
  -6  10   7        8.16        7.06      8.16 o 
  -5  10   7        0.04       -3.33      4.62 o 
  -4  10   7       31.61       37.59      7.96 o 
  -3  10   7        3.65        8.72      3.55 o 
  -2  10   7        2.82        3.19      4.43 o 
  -1  10   7        9.48        9.58      5.29 o 
   0  10   7       25.02       17.85      6.57 o 
   1  10   7       79.15       94.33     10.41 o 
   2  10   7       38.13       24.32      8.40 o 
   3  10   7       14.07       38.85     12.61 o 
   4  10   7       32.62       20.68     10.50 o 
   5  10   7        2.71       -3.21     14.05 o 
  -5  11   7        4.63        2.18      5.28 o 
  -4  11   7        3.22        0.21      4.36 o 
  -3  11   7      116.17      128.34     13.23 o 
  -2  11   7      244.36      272.97     25.73 o 
  -1  11   7        0.18        2.96      4.85 o 
   0  11   7       40.71       32.17      9.92 o 
   1  11   7       53.42       44.20      7.55 o 
   2  11   7       10.04       18.53      7.50 o 
   3  11   7        0.15        7.67      8.38 o 
   4  11   7       16.07       38.99     20.68 o 
   5  11   7       21.13       10.40     12.15 o 
  -5  12   7        1.35       -1.59      8.25 o 
  -4  12   7        0.77        2.74      5.72 o 
  -3  12   7      218.90      276.26     22.64 o 
  -2  12   7       53.34       64.25     14.71 o 
  -1  12   7        9.59       11.63      5.98 o 
   0  12   7       11.35        7.33      5.83 o 
   1  12   7        7.68       10.20      5.19 o 
   2  12   7        3.02       -3.43      4.71 o 
   3  12   7        2.35       10.87      7.84 o 
   4  12   7        7.92       14.79     10.68 o 
  -5  13   7        1.94      -11.20      8.02 o 
  -4  13   7        0.06       -2.75      6.87 o 
  -3  13   7       10.24        4.10      5.46 o 
  -2  13   7      169.89      175.32     23.71 o 
  -1  13   7        2.19        3.84      5.69 o 
   0  13   7        0.05        5.93      5.46 o 
   1  13   7       67.09       62.02      9.57 o 
   2  13   7       41.08       38.08      8.51 o 
   3  13   7        3.74        3.81      8.22 o 
   4  13   7        0.01       -4.53     18.03 o 
  -4  14   7        0.13       -2.33      8.43 o 
  -3  14   7        4.60       -3.18      7.12 o 
  -2  14   7        4.26        8.59      9.73 o 
  -1  14   7        2.90        2.41      8.15 o 
   0  14   7       24.64       30.67      9.24 o 
   1  14   7       20.75       25.37      7.49 o 
   2  14   7       40.49       33.80      9.48 o 
   3  14   7        0.03       -7.62      6.41 o 
   4  14   7        8.07       11.77     11.77 o 
  -4  15   7        3.36        7.12     13.52 o 
  -3  15   7        0.00       -6.09      8.00 o 
  -2  15   7        3.96        4.41      9.89 o 
  -1  15   7       36.14       19.12     10.89 o 
   0  15   7       39.33       41.32     10.88 o 
   1  15   7        4.68        6.29      6.36 o 
   2  15   7       18.30       23.57      8.88 o 
   3  15   7        0.93        4.23      8.52 o 
  -3  16   7        7.81        9.75     11.21 o 
  -2  16   7        0.57      -11.88      8.75 o 
  -1  16   7      120.36      150.20     23.55 o 
   0  16   7       10.69        5.81      8.00 o 
   1  16   7        0.95       -4.00      5.78 o 
   2  16   7        0.57        1.05      5.74 o 
   3  16   7       19.95       24.68     11.02 o 
  -3  17   7       22.84       20.77     13.21 o 
  -2  17   7        8.27        9.72     16.97 o 
  -1  17   7        9.02        8.13      9.49 o 
   0  17   7        0.00       -2.77      6.56 o 
   1  17   7        0.87        4.91      7.27 o 
   2  17   7        2.56       11.61      9.55 o 
  -2  18   7        1.19      -11.22      8.34 o 
  -1  18   7        0.35        5.76     10.70 o 
   0  18   7       32.18       59.19     17.46 o 
   1  18   7        0.53        2.56      8.60 o 
  -6   0   8       16.74       22.80     11.67 o 
  -5   0   8      143.47      205.25     26.52 o 
  -4   0   8      125.55      112.38     13.74 o 
  -3   0   8       10.96        1.86      4.51 o 
  -2   0   8       95.38       91.82      7.99 o 
  -1   0   8       48.51       64.15      9.41 o 
   0   0   8      559.79      545.04     39.27 o 
   1   0   8       73.96       81.14     18.56 o 
   2   0   8      162.75      173.44     26.52 o 
   3   0   8       35.62       69.47     19.62 o 
   4   0   8       33.75       24.39     12.73 o 
   5   0   8        0.04       -7.95      7.95 o 
   6   0   8        3.69        1.06     13.26 o 
  -6   1   8        4.79        0.58      5.69 o 
  -5   1   8        9.73        5.01      5.35 o 
  -4   1   8        0.57        0.95      3.74 o 
  -3   1   8       21.61       21.64      4.32 o 
  -2   1   8        1.50        3.65      1.65 o 
  -1   1   8       98.51      133.43      7.78 o 
   0   1   8      395.47      385.52     23.43 o 
   1   1   8       72.98       53.59     10.88 o 
   2   1   8       25.25       36.79      9.56 o 
   3   1   8       93.99      116.59     27.05 o 
   4   1   8       36.06       35.99     10.94 o 
   5   1   8        0.00       -6.36      9.01 o 
   6   1   8        1.12        5.83     16.97 o 
  -6   2   8        9.51        9.15      6.97 o 
  -5   2   8      579.03      659.23     46.96 o 
  -4   2   8       28.59       23.65      6.09 o 
  -3   2   8      385.85      369.84     12.29 o 
  -2   2   8        1.80       -0.42      1.64 o 
  -1   2   8      133.36      142.80      7.99 o 
   0   2   8      127.72      101.30     19.09 o 
   1   2   8        2.18        2.26      4.30 o 
   2   2   8        2.76        1.17      7.42 o 
   3   2   8       26.62       25.21     16.17 o 
   4   2   8        7.09       10.08     10.34 o 
   5   2   8        4.53       22.58     10.61 o 
   6   2   8        0.13      -17.50     11.67 o 
  -6   3   8        7.06       12.31      7.52 o 
  -5   3   8        5.17        6.16      5.73 o 
  -4   3   8      833.97      920.09     28.23 o 
  -3   3   8        0.04        0.73      2.38 o 
  -2   3   8      194.73      216.01      9.90 o 
  -1   3   8       72.16       75.30      6.15 o 
   0   3   8       37.33       31.77      7.51 o 
   1   3   8      178.58      191.72     18.56 o 
   2   3   8        1.95        6.21      5.09 o 
   3   3   8       35.49       22.00      9.18 o 
   4   3   8        0.01        0.40      5.82 o 
   5   3   8        0.42        9.75      9.56 o 
   6   3   8        0.47       12.20     15.91 o 
  -6   4   8        9.44        8.90      7.47 o 
  -5   4   8        1.00        3.22      4.38 o 
  -4   4   8      694.77      734.40     27.26 o 
  -3   4   8        5.03        2.42      2.81 o 
  -2   4   8      160.37      204.44     13.24 o 
  -1   4   8       36.03       33.94      4.38 o 
   0   4   8       20.46        7.53      5.15 o 
   1   4   8       95.69      107.46     15.18 o 
   2   4   8        0.26        1.43      4.30 o 
   3   4   8        1.69        4.33      5.53 o 
   4   4   8        1.61        2.35      5.40 o 
   5   4   8        0.12       -1.26      7.85 o 
   6   4   8        0.26       12.73     14.32 o 
  -6   5   8       51.06       44.37     10.94 o 
  -5   5   8       22.35       13.47      5.82 o 
  -4   5   8        6.66        2.96      3.76 o 
  -3   5   8       24.66       18.11      4.49 o 
  -2   5   8       12.55       13.27      3.27 o 
  -1   5   8      106.84      120.63      8.72 o 
   0   5   8       19.22       24.07      5.05 o 
   1   5   8       30.80       24.28      8.28 o 
   2   5   8      170.11      202.39     16.40 o 
   3   5   8        9.97       14.96      6.50 o 
   4   5   8       14.91       19.52     17.76 o 
   5   5   8        0.20       -9.73     11.67 o 
  -6   6   8       15.77       13.42     15.11 o 
  -5   6   8       15.39       13.10      5.59 o 
  -4   6   8       13.95       11.82      4.67 o 
  -3   6   8      169.05      195.47     11.96 o 
  -2   6   8       18.22       13.25      3.11 o 
  -1   6   8      144.89      152.07      9.74 o 
   0   6   8        1.06       -1.48      2.99 o 
   1   6   8       49.15       44.49      6.94 o 
   2   6   8       57.33       48.71      9.57 o 
   3   6   8       79.67       85.03     12.62 o 
   4   6   8       22.25       14.32      9.51 o 
   5   6   8       13.36        6.66      9.35 o 
  -6   7   8        0.07        0.15      5.80 o 
  -5   7   8       11.30       12.62      6.32 o 
  -4   7   8      252.15      284.92     15.52 o 
  -3   7   8      266.88      287.83     14.31 o 
  -2   7   8       51.64       32.57      4.89 o 
  -1   7   8      270.69      278.32     22.51 o 
   0   7   8        3.20        1.84      2.82 o 
   1   7   8        0.35       -1.20      2.96 o 
   2   7   8       13.24        8.03      5.13 o 
   3   7   8       49.27       44.69      9.57 o 
   4   7   8       71.08       84.10     16.68 o 
   5   7   8       27.63       45.11     26.78 o 
  -6   8   8        0.66       -4.56      6.18 o 
  -5   8   8        2.48       -0.30      4.67 o 
  -4   8   8       76.16       70.09      8.76 o 
  -3   8   8      176.45      190.26     12.22 o 
  -2   8   8       30.95       24.91      5.57 o 
  -1   8   8      130.36      127.78     13.89 o 
   0   8   8       30.15       47.80      8.66 o 
   1   8   8       21.14       27.37      5.83 o 
   2   8   8       71.44       61.76     17.31 o 
   3   8   8        7.59        2.75      5.36 o 
   4   8   8       90.84      104.66     22.27 o 
   5   8   8        6.08       25.01     11.40 o 
  -6   9   8        1.65        5.02      7.01 o 
  -5   9   8        0.08       -3.72      4.64 o 
  -4   9   8       28.23       27.64      6.60 o 
  -3   9   8      194.68      203.21     12.90 o 
  -2   9   8      145.52      168.94     14.67 o 
  -1   9   8       13.93        6.01      5.06 o 
   0   9   8       53.08       40.63      8.58 o 
   1   9   8      111.69      122.73     11.88 o 
   2   9   8       47.14       36.87     10.18 o 
   3   9   8        8.14       10.84      6.88 o 
   4   9   8        1.33        2.85      7.85 o 
   5   9   8        0.00        6.13     14.32 o 
  -5  10   8        0.91        3.11      8.57 o 
  -4  10   8        8.75        5.49      5.20 o 
  -3  10   8       16.06       17.34      6.25 o 
  -2  10   8        6.86        4.09      4.88 o 
  -1  10   8       28.08       21.96      7.42 o 
   0  10   8        8.54        5.54      5.24 o 
   1  10   8       11.87       16.40      6.28 o 
   2  10   8       37.33       26.54      7.62 o 
   3  10   8        0.46       -5.82      8.43 o 
   4  10   8        1.13        2.55      9.14 o 
   5  10   8        0.07       17.70     11.61 o 
  -5  11   8        2.96        3.98      5.63 o 
  -4  11   8        7.96       18.39      6.97 o 
  -3  11   8       96.71      103.21     14.80 o 
  -2  11   8      407.70      479.44     33.22 o 
  -1  11   8        0.08        2.92      5.15 o 
   0  11   8        0.14       -2.41      4.44 o 
   1  11   8      178.17      203.03     15.24 o 
   2  11   8        2.91        4.56      5.06 o 
   3  11   8        0.05       -9.22     10.08 o 
   4  11   8        0.00        2.65      8.79 o 
  -5  12   8        0.03       10.38     10.87 o 
  -4  12   8        1.43        3.51      7.20 o 
  -3  12   8        0.49       -2.39      4.68 o 
  -2  12   8      249.20      324.61     34.21 o 
  -1  12   8        0.74       -3.14      6.49 o 
   0  12   8       22.54       36.34      9.45 o 
   1  12   8       25.92       18.13      7.80 o 
   2  12   8        1.46        5.96      5.17 o 
   3  12   8        1.16        3.63      7.52 o 
   4  12   8       17.02       29.50     12.98 o 
  -4  13   8        0.06       -3.46      8.43 o 
  -3  13   8        1.85       -0.75      4.68 o 
  -2  13   8      304.80      340.50     38.46 o 
  -1  13   8        2.14        0.13      5.32 o 
   0  13   8        0.41        1.10      5.59 o 
   1  13   8       29.33       33.62      9.66 o 
   2  13   8       21.63       14.21      6.74 o 
   3  13   8        1.70        1.76      7.90 o 
   4  13   8        0.20        3.98      9.89 o 
  -4  14   8        4.46       -8.88      8.06 o 
  -3  14   8        0.02        8.18      8.66 o 
  -2  14   8       59.84       64.43     23.60 o 
  -1  14   8       11.46       -4.67      8.75 o 
   0  14   8        6.44        2.24      6.35 o 
   1  14   8        0.64       -0.07      5.68 o 
   2  14   8        2.28        5.04      6.34 o 
   3  14   8        3.43       10.00     10.10 o 
  -4  15   8        0.53       13.08     11.43 o 
  -3  15   8        2.22       -2.74      8.63 o 
  -2  15   8       50.26       59.19     17.19 o 
  -1  15   8       43.21       49.03     14.91 o 
   0  15   8        0.09       -1.35      5.67 o 
   1  15   8       70.84       77.87     13.56 o 
   2  15   8       15.29        9.03     10.87 o 
   3  15   8        2.35       -9.30      9.42 o 
  -3  16   8       11.37       21.79     13.44 o 
  -2  16   8       56.12       20.63     17.77 o 
  -1  16   8        7.95        3.89     11.14 o 
   0  16   8       18.81       35.88     10.26 o 
   1  16   8       19.74       15.24      8.95 o 
   2  16   8        0.44       -0.53      8.25 o 
  -2  17   8        0.69      -13.49      8.99 o 
  -1  17   8       71.58       72.67     36.59 o 
   0  17   8        3.52       -1.27      8.07 o 
   1  17   8        1.06       -3.03      7.00 o 
   0  18   8        4.05        2.82     11.72 o 
  -6   1   9        0.49        2.75      6.36 o 
  -5   1   9       32.68       30.43      9.18 o 
  -4   1   9       39.53       37.63      7.30 o 
  -3   1   9        5.02        3.64      4.90 o 
  -2   1   9        6.58        7.11      3.11 o 
  -1   1   9        6.96       12.93      3.37 o 
   0   1   9       34.91       22.48     11.93 o 
   1   1   9       65.05       38.92     10.04 o 
   2   1   9       26.69       21.34      8.22 o 
   3   1   9       58.88       81.67     21.74 o 
   4   1   9       15.36       17.70      9.68 o 
   5   1   9        2.98      -14.85     10.08 o 
  -6   2   9       19.89       37.00     11.06 o 
  -5   2   9       23.36       10.82     10.87 o 
  -4   2   9      202.07      223.88     26.74 o 
  -3   2   9       14.42       11.65      4.03 o 
  -2   2   9       23.50       20.50      3.64 o 
  -1   2   9        0.87        3.59      2.16 o 
   0   2   9       32.43       27.55     16.70 o 
   1   2   9       85.82       99.73     25.72 o 
   2   2   9       20.83        9.61      7.63 o 
   3   2   9       50.28       51.38     16.70 o 
   4   2   9        6.96        0.92      6.75 o 
   5   2   9        7.54       -2.63      7.85 o 
  -6   3   9        5.66        8.48      6.47 o 
  -5   3   9        9.49       15.68      7.47 o 
  -4   3   9        0.18       -4.33      3.87 o 
  -3   3   9        0.21        1.71      2.70 o 
  -2   3   9       87.16       77.05      6.78 o 
  -1   3   9        0.28       -2.54      1.91 o 
   0   3   9      410.28      400.76     26.26 o 
   1   3   9       48.78       63.64     12.22 o 
   2   3   9        0.55        1.52      5.59 o 
   3   3   9       18.62       22.42     14.58 o 
   4   3   9       54.11       59.04     11.53 o 
   5   3   9       12.35       17.76      9.80 o 
  -6   4   9        1.00        3.89      5.59 o 
  -5   4   9        1.22        9.35      6.49 o 
  -4   4   9        6.53        7.53      4.69 o 
  -3   4   9        0.89       -3.85      2.56 o 
  -2   4   9       17.61       19.91      3.84 o 
  -1   4   9      189.15      210.03     10.32 o 
   0   4   9      168.24      167.83     14.54 o 
   1   4   9        0.08       -5.32      3.55 o 
   2   4   9        9.60       17.39      8.38 o 
   3   4   9        0.51        2.48      5.36 o 
   4   4   9       11.81        7.79      9.66 o 
   5   4   9        3.96       -4.92      8.15 o 
  -6   5   9        0.02       -3.65      7.42 o 
  -5   5   9        0.03       -5.61      4.13 o 
  -4   5   9        0.18        2.19      4.34 o 
  -3   5   9       50.57       61.19     12.25 o 
  -2   5   9       55.48       48.52      7.66 o 
  -1   5   9      354.38      386.07     15.09 o 
   0   5   9        1.85       -0.01      5.12 o 
   1   5   9        0.09       -3.56      3.52 o 
   2   5   9        0.13       -6.26      4.17 o 
   3   5   9       16.88       16.59      9.91 o 
   4   5   9        8.25       -0.98     10.23 o 
   5   5   9        3.97       14.21     22.54 o 
  -6   6   9        3.87        2.66      7.68 o 
  -5   6   9        0.03        2.18      5.04 o 
  -4   6   9       16.11       11.11      4.64 o 
  -3   6   9       19.00       18.83      5.30 o 
  -2   6   9       19.80       18.27      3.90 o 
  -1   6   9        3.94        4.15      2.76 o 
   0   6   9       51.24       49.28      8.73 o 
   1   6   9        5.58        7.70      4.69 o 
   2   6   9      131.61      150.62     15.76 o 
   3   6   9       23.78        6.92      6.85 o 
   4   6   9        8.16       13.70     17.50 o 
   5   6   9        0.04       13.19      9.18 o 
  -6   7   9       13.44       11.67     11.67 o 
  -5   7   9        6.94        9.46      5.91 o 
  -4   7   9       11.29        7.05      4.83 o 
  -3   7   9      525.54      626.74     20.47 o 
  -2   7   9        6.32        7.24      3.21 o 
  -1   7   9      113.63       98.17     12.25 o 
   0   7   9        1.31        0.96      3.81 o 
   1   7   9        7.49       16.37      4.75 o 
   2   7   9      144.83      158.78     16.13 o 
   3   7   9        0.90       -2.46      7.95 o 
   4   7   9        5.15       13.62      9.73 o 
   5   7   9        0.12        2.27      9.81 o 
  -5   8   9        0.29       -1.18      5.06 o 
  -4   8   9        0.58        1.19      3.98 o 
  -3   8   9      251.86      267.31     15.69 o 
  -2   8   9       71.58       67.69      7.04 o 
  -1   8   9      150.92      162.30     15.52 o 
   0   8   9        0.16       -2.30      3.98 o 
   1   8   9        0.44       -2.47      3.65 o 
   2   8   9       13.90        4.75      5.30 o 
   3   8   9        5.71       -4.31      7.39 o 
   4   8   9        1.79       -4.77      8.62 o 
   5   8   9        1.21        4.39     16.44 o 
  -5   9   9        5.06        1.13      5.46 o 
  -4   9   9       11.08       11.50      7.70 o 
  -3   9   9        2.37       -0.70      3.99 o 
  -2   9   9       25.08       19.22      6.63 o 
  -1   9   9      368.40      427.57     26.38 o 
   0   9   9       26.18       23.29      6.83 o 
   1   9   9       19.52       19.97      5.81 o 
   2   9   9        1.27        1.84      6.69 o 
   3   9   9        0.48       10.53      6.83 o 
   4   9   9        6.33       23.46     14.58 o 
  -5  10   9        5.91       15.32      6.65 o 
  -4  10   9        5.79        5.31      6.65 o 
  -3  10   9       26.94       35.78     11.68 o 
  -2  10   9      192.71      201.74     41.10 o 
  -1  10   9       26.56       32.49      8.39 o 
   0  10   9        2.64       10.69      5.65 o 
   1  10   9       42.07       29.80      7.19 o 
   2  10   9       87.38       54.79     15.04 o 
   3  10   9        0.40       -2.42      9.55 o 
   4  10   9        4.99        6.77      9.80 o 
  -5  11   9        0.08       -1.54     10.86 o 
  -4  11   9        0.84       -1.08      6.00 o 
  -3  11   9       75.76       73.22     11.71 o 
  -2  11   9      150.98      187.21     41.37 o 
  -1  11   9       29.26       14.92      7.31 o 
   0  11   9        9.25        1.09      4.92 o 
   1  11   9        6.74        0.22      6.32 o 
   2  11   9       86.19       78.78     18.69 o 
   3  11   9        1.27       -9.85     11.40 o 
   4  11   9        0.37      -12.33      8.22 o 
  -4  12   9        0.00       -2.45      5.38 o 
  -3  12   9       81.75      116.74     14.52 o 
  -2  12   9      295.24      412.86     33.22 o 
  -1  12   9        8.29        8.19      6.19 o 
   0  12   9       11.44       17.97      7.75 o 
   1  12   9       57.36       72.39     13.02 o 
   2  12   9       24.74       21.15      7.23 o 
   3  12   9       10.36        2.41      8.15 o 
   4  12   9        0.02        1.05      9.80 o 
  -4  13   9        0.00       -0.83      6.51 o 
  -3  13   9      140.62      157.56     24.46 o 
  -2  13   9       90.73       76.03     17.43 o 
  -1  13   9        4.76        5.58      6.30 o 
   0  13   9        2.54        6.31      6.43 o 
   1  13   9        0.11       -0.94      5.65 o 
   2  13   9        6.05       -0.09      7.77 o 
   3  13   9        1.31        6.44      9.81 o 
  -4  14   9        2.18        1.98      9.41 o 
  -3  14   9       61.81       87.43     19.31 o 
  -2  14   9       32.95       33.02     12.90 o 
  -1  14   9        1.43        6.00      9.41 o 
   0  14   9        0.07       -9.23      6.16 o 
   1  14   9       14.66        6.37     10.75 o 
   2  14   9       33.12       35.61     27.31 o 
   3  14   9        0.03       13.38      9.93 o 
  -3  15   9        2.03        6.10      9.75 o 
  -2  15   9       10.63       18.27     13.11 o 
  -1  15   9       73.81       88.12     20.37 o 
   0  15   9       41.22       40.71     10.68 o 
   1  15   9        0.01       -5.41      6.19 o 
   2  15   9        2.19       -0.80      8.62 o 
  -2  16   9        6.53       -3.30      8.91 o 
  -1  16   9      147.04      182.46     32.88 o 
   0  16   9       25.79       25.36      9.13 o 
   1  16   9       21.74       21.12      9.64 o 
  -1  17   9       33.10       13.09     22.80 o 
   0  17   9        3.09       -2.06      8.63 o 
  -6   0  10       15.43       28.64     13.79 o 
  -5   0  10        0.12       -0.53      5.30 o 
  -4   0  10       40.69       15.38      7.95 o 
  -3   0  10       82.00       68.06     11.70 o 
  -2   0  10      127.94      162.35     16.05 o 
  -1   0  10       20.10       13.14      5.73 o 
   0   0  10     1322.49     1517.34     78.07 o 
   1   0  10      881.81     1009.06     63.17 o 
   2   0  10        0.31        2.12      7.42 o 
   3   0  10       15.94        2.65      9.55 o 
   4   0  10       15.15       25.98     14.32 o 
   5   0  10        2.71        3.18     12.20 o 
  -6   1  10       27.80       25.68     30.23 o 
  -5   1  10       16.27       14.13      6.93 o 
  -4   1  10       12.14       12.52      5.03 o 
  -3   1  10       18.48       20.56      5.05 o 
  -2   1  10       58.56       61.87      8.42 o 
  -1   1  10       38.99       43.63      6.43 o 
   0   1  10      513.29      630.65     35.55 o 
   1   1  10      565.09      632.04     34.70 o 
   2   1  10        0.00        0.32      6.18 o 
   3   1  10        0.10       -4.77      5.43 o 
   4   1  10       36.78       20.80     10.06 o 
   5   1  10       17.41       22.80     16.44 o 
  -6   2  10       14.63        6.89      7.13 o 
  -5   2  10       36.59       24.68      8.76 o 
  -4   2  10       48.63       40.81      7.62 o 
  -3   2  10       24.86        4.38      4.75 o 
  -2   2  10        1.59        1.96      2.46 o 
  -1   2  10       90.56       82.23      7.28 o 
   0   2  10        4.12        0.38      5.04 o 
   1   2  10        1.21        0.37      4.50 o 
   2   2  10        6.83        2.04      6.18 o 
   3   2  10       61.20       62.09     32.08 o 
   4   2  10       69.92       83.32     16.82 o 
   5   2  10       26.34        3.18     14.58 o 
  -6   3  10        0.73       -6.91      5.20 o 
  -5   3  10       39.32       50.89     11.40 o 
  -4   3  10        5.87        5.77      4.46 o 
  -3   3  10        1.72       -1.64      3.14 o 
  -2   3  10        2.28        4.32      2.93 o 
  -1   3  10        0.10        0.68      2.04 o 
   0   3  10        4.16        7.34      5.96 o 
   1   3  10       46.51       41.11     11.06 o 
   2   3  10       56.11       45.54     13.52 o 
   3   3  10      118.20      121.44     20.06 o 
   4   3  10       25.35       31.24      9.69 o 
   5   3  10        1.22        5.26      9.93 o 
  -6   4  10        0.12        0.00      9.55 o 
  -5   4  10       32.15       32.67     10.61 o 
  -4   4  10        4.73        2.87      4.26 o 
  -3   4  10        6.00        2.52      3.64 o 
  -2   4  10       70.68       79.67      9.50 o 
  -1   4  10      121.50      124.43     10.31 o 
   0   4  10      611.46      620.84     33.88 o 
   1   4  10       50.76       22.82     23.86 o 
   2   4  10       63.48       69.08     15.32 o 
   3   4  10       16.51       11.49      7.23 o 
   4   4  10        0.23        0.76      6.47 o 
   5   4  10        1.74        5.69      9.18 o 
  -6   5  10        0.04       -5.57      6.37 o 
  -5   5  10        2.46       -4.05      4.65 o 
  -4   5  10       32.81        8.18      5.46 o 
  -3   5  10       22.43       11.58      4.74 o 
  -2   5  10       17.19       12.86      4.26 o 
  -1   5  10        0.75        4.40      2.81 o 
   0   5  10      739.81      772.68     30.07 o 
   1   5  10       33.90       21.18      8.53 o 
   2   5  10        0.22       -1.08      6.75 o 
   3   5  10        2.90        3.06      6.62 o 
   4   5  10        2.83       -9.32      6.38 o 
   5   5  10        3.61       20.95     12.00 o 
  -5   6  10       17.84       17.97     10.51 o 
  -4   6  10       10.97        8.25      5.29 o 
  -3   6  10      123.02      143.13     11.51 o 
  -2   6  10       70.48       70.63      8.23 o 
  -1   6  10      178.81      208.42     15.23 o 
   0   6  10       48.35       47.70      9.61 o 
   1   6  10        0.48       -5.95      4.26 o 
   2   6  10        2.81       -2.42      4.73 o 
   3   6  10       92.59       91.16     14.59 o 
   4   6  10        0.12       -0.95      8.91 o 
   5   6  10        4.87       -1.51     10.27 o 
  -5   7  10       21.32       31.26      8.49 o 
  -4   7  10       29.80       34.74      8.05 o 
  -3   7  10        7.92        5.59      5.20 o 
  -2   7  10        0.29        1.35      3.19 o 
  -1   7  10      133.82      160.97     13.24 o 
   0   7  10        6.02        5.62      5.27 o 
   1   7  10        4.62        4.70      4.94 o 
   2   7  10        0.58       -1.81      6.30 o 
   3   7  10       73.02       73.06     18.78 o 
   4   7  10        1.31       -3.00      8.66 o 
  -5   8  10        2.62        6.85      6.00 o 
  -4   8  10       12.71       16.35      5.88 o 
  -3   8  10       14.62       11.63      4.67 o 
  -2   8  10       20.46       12.69      5.40 o 
  -1   8  10      361.54      417.86     43.50 o 
   0   8  10        3.23       -2.37      4.57 o 
   1   8  10        9.72       10.08      5.22 o 
   2   8  10       11.48       -1.90      5.13 o 
   3   8  10        3.56       -4.02      6.30 o 
   4   8  10        0.92       -5.12      7.39 o 
  -5   9  10        0.21        3.71      6.57 o 
  -4   9  10        4.31        3.43      5.28 o 
  -3   9  10        7.55        4.15      4.72 o 
  -2   9  10      404.26      537.41     33.91 o 
  -1   9  10       20.18        8.39      5.11 o 
   0   9  10        2.48        5.06      5.61 o 
   1   9  10        0.02        1.87      5.06 o 
   2   9  10        4.62        2.68      8.62 o 
   3   9  10       11.65        7.95      7.50 o 
   4   9  10        7.48       18.56     10.42 o 
  -5  10  10       13.09       36.59     11.62 o 
  -4  10  10        5.41        1.70      8.35 o 
  -3  10  10        8.23       -0.74      5.15 o 
  -2  10  10       59.77       56.50     14.06 o 
  -1  10  10      129.08      147.35     16.53 o 
   0  10  10        3.08        1.86      5.64 o 
   1  10  10        1.11        0.50      5.59 o 
   2  10  10        9.03        8.63      6.86 o 
   3  10  10        0.65        6.75      9.04 o 
   4  10  10        0.23       -4.03      9.80 o 
  -4  11  10        2.83        1.39      6.57 o 
  -3  11  10       13.26       10.67      6.42 o 
  -2  11  10      131.43      119.03     20.06 o 
  -1  11  10        2.02       -4.30      5.76 o 
   0  11  10        8.95       14.32      7.00 o 
   1  11  10       77.61       44.55     24.50 o 
   2  11  10        0.50       -7.87      8.48 o 
   3  11  10        0.84       -2.58      8.43 o 
  -4  12  10        0.00       -0.43      6.43 o 
  -3  12  10       11.55        6.88     16.17 o 
  -2  12  10        2.86       -8.35      7.13 o 
  -1  12  10        3.87        8.12      6.92 o 
   0  12  10        0.04       -4.77      5.40 o 
   1  12  10       31.98       41.87     12.63 o 
   2  12  10       12.47       -0.70     19.62 o 
   3  12  10        4.70       12.16     10.06 o 
  -4  13  10        0.14        1.75      6.47 o 
  -3  13  10        0.30       -2.75      9.81 o 
  -2  13  10      324.62      453.90     49.33 o 
  -1  13  10        6.51        5.83      9.37 o 
   0  13  10        7.03       14.54      7.59 o 
   1  13  10        2.31        1.39      7.48 o 
   2  13  10        0.29       -6.56     10.61 o 
   3  13  10        0.71       -6.81      8.99 o 
  -3  14  10        7.46        2.94     12.99 o 
  -2  14  10       57.74       11.10     18.03 o 
  -1  14  10        9.95       23.23     12.73 o 
   0  14  10        0.66        0.31      6.58 o 
   1  14  10        0.01       -5.09      6.73 o 
   2  14  10        1.16       -1.53      7.68 o 
  -2  15  10       10.77       10.02     23.86 o 
  -1  15  10        6.80        6.88     10.68 o 
   0  15  10        1.16       -3.43      5.90 o 
   1  15  10       13.31        0.61     10.52 o 
  -1  16  10       10.49        0.33     10.91 o 
   0  16  10        8.67       16.78      8.83 o 
  -5   1  11        1.88        5.54      5.35 o 
  -4   1  11       32.79       21.30      6.54 o 
  -3   1  11       92.33      106.49     10.61 o 
  -2   1  11       12.57        6.86      3.67 o 
  -1   1  11       16.81       12.48      4.32 o 
   0   1  11        3.20       -3.80      6.63 o 
   1   1  11      539.45      627.72     65.53 o 
   2   1  11       20.97       14.02      8.98 o 
   3   1  11        2.06        2.70      7.68 o 
   4   1  11       36.68       23.48     28.64 o 
   5   1  11        0.91       -4.24     12.73 o 
  -5   2  11       21.57       29.85     18.83 o 
  -4   2  11       36.32       22.41      8.34 o 
  -3   2  11       11.24        2.16      4.52 o 
  -2   2  11       14.84        6.44      3.88 o 
  -1   2  11       33.01       33.17      7.17 o 
   0   2  11        8.35        3.23      6.11 o 
   1   2  11       23.33        6.32     14.32 o 
   2   2  11        5.84        6.28      8.22 o 
   3   2  11       14.17       -3.95      7.30 o 
   4   2  11        0.18       -1.87     11.40 o 
  -5   3  11       53.23      124.09     25.45 o 
  -4   3  11       49.44       44.86     12.42 o 
  -3   3  11       14.27        5.37      4.08 o 
  -2   3  11        1.56       -0.69      4.08 o 
  -1   3  11       38.87       39.54      6.52 o 
   0   3  11      212.57      226.55     24.40 o 
   1   3  11      330.59      374.34     30.18 o 
   2   3  11       30.42       29.41     11.61 o 
   3   3  11        1.27       14.28      8.79 o 
   4   3  11       38.47       12.76     11.49 o 
  -5   4  11        0.03       -4.33      5.73 o 
  -4   4  11        0.41        4.53      4.67 o 
  -3   4  11        7.45        6.34      4.99 o 
  -2   4  11       26.17       18.38      5.64 o 
  -1   4  11      222.80      221.93     14.91 o 
   0   4  11      492.14      613.34     35.24 o 
   1   4  11      156.57      195.02     23.79 o 
   2   4  11      201.46      269.78     27.94 o 
   3   4  11       22.05       35.05     13.11 o 
   4   4  11        7.00       -2.62      9.12 o 
  -5   5  11        2.13        6.60      6.63 o 
  -4   5  11       20.54       20.17      6.67 o 
  -3   5  11        0.53        0.21      4.35 o 
  -2   5  11        0.66        9.17      3.73 o 
  -1   5  11      609.37      718.22     23.16 o 
   0   5  11       11.32        6.40      7.47 o 
   1   5  11        9.59       10.94      8.15 o 
   2   5  11      262.78      329.41     30.37 o 
   3   5  11        0.06       -7.78      5.19 o 
   4   5  11        0.26        0.77      7.01 o 
  -5   6  11        2.46       10.74      6.50 o 
  -4   6  11      208.79      243.95     31.51 o 
  -3   6  11        1.51        4.15      4.33 o 
  -2   6  11       53.69       59.65      7.50 o 
  -1   6  11      129.53      122.30     11.16 o 
   0   6  11       25.98       29.34      7.92 o 
   1   6  11        5.92       -2.88      4.57 o 
   2   6  11       19.56       25.34      7.93 o 
   3   6  11       11.49       19.87      8.22 o 
   4   6  11        2.29        9.95     10.94 o 
  -5   7  11        0.90        3.65      5.78 o 
  -4   7  11       39.84       25.22      7.77 o 
  -3   7  11        0.06       -5.11      3.41 o 
  -2   7  11        2.86       -2.54      3.23 o 
  -1   7  11       20.30       16.22      7.70 o 
   0   7  11       14.88        8.20      5.88 o 
   1   7  11       11.03        8.48      7.25 o 
   2   7  11      125.24      105.70     14.87 o 
   3   7  11       23.78       41.22     10.76 o 
   4   7  11        0.82        2.26     10.48 o 
  -5   8  11        0.00        1.80      6.32 o 
  -4   8  11        0.03        0.14      5.28 o 
  -3   8  11        0.02       -0.45      4.26 o 
  -2   8  11       35.90       44.40      9.94 o 
  -1   8  11      282.51      333.01     22.94 o 
   0   8  11       13.64        1.94      4.82 o 
   1   8  11       12.72       -0.94      9.01 o 
   2   8  11       79.22       75.53     12.59 o 
   3   8  11       94.36       91.63     17.85 o 
   4   8  11        4.27       -2.70      8.15 o 
  -4   9  11        8.32        0.52      7.63 o 
  -3   9  11        0.25       -5.63      4.75 o 
  -2   9  11       21.64       29.96     10.87 o 
  -1   9  11      429.76      543.33     28.24 o 
   0   9  11        1.36       -3.63      5.20 o 
   1   9  11       24.67       27.43     10.27 o 
   2   9  11       29.05       19.62      7.65 o 
   3   9  11        4.22       -0.19      7.17 o 
  -4  10  11        0.34       -8.48      5.87 o 
  -3  10  11        0.00        0.74      5.54 o 
  -2  10  11      117.73      142.48     27.58 o 
  -1  10  11       56.37       38.41     10.09 o 
   0  10  11        7.24        1.32      5.94 o 
   1  10  11        0.01       -2.36      7.18 o 
   2  10  11        1.15       17.82      9.18 o 
   3  10  11       16.41       -3.39     11.93 o 
  -4  11  11        0.09       -4.82      6.41 o 
  -3  11  11       24.44       20.55      8.33 o 
  -2  11  11        0.19       -3.12     13.52 o 
  -1  11  11        0.26       -5.58      5.27 o 
   0  11  11        3.35       15.97      8.23 o 
   1  11  11        0.01       -3.68      6.72 o 
   2  11  11       16.69        5.37     13.52 o 
   3  11  11        1.27       -2.65     23.33 o 
  -3  12  11        2.80       12.88     17.50 o 
  -2  12  11       51.70       70.33     16.86 o 
  -1  12  11        7.66       -0.19      6.08 o 
   0  12  11        1.00       -0.78      7.03 o 
   1  12  11        2.06       14.63      8.14 o 
   2  12  11        3.40       12.89     10.34 o 
  -3  13  11       24.58       41.67     19.89 o 
  -2  13  11        1.32        9.72     10.56 o 
  -1  13  11        0.03        1.87     11.93 o 
   0  13  11        1.93       -7.83      6.17 o 
   1  13  11        1.77        0.85      6.68 o 
   2  13  11        0.12       12.60     13.79 o 
  -2  14  11        4.04        3.02     11.93 o 
  -1  14  11        0.00        1.22      9.73 o 
   0  14  11        1.92       10.65      8.23 o 
   1  14  11        0.22        0.81      9.31 o 
  -1  15  11       17.48       16.19     13.26 o 
   0  15  11        1.15        8.98      8.12 o 
  -5   0  12       26.29       26.51     12.20 o 
  -4   0  12       44.21       29.17     11.67 o 
  -3   0  12        0.75        3.63      5.05 o 
  -2   0  12        9.35        7.23      6.11 o 
  -1   0  12        9.29        1.59      8.48 o 
   0   0  12      479.13      518.33     51.99 o 
   1   0  12     1159.34     1532.09     87.59 o 
   2   0  12        6.98       16.97     13.26 o 
   3   0  12       20.91       15.38     14.32 o 
   4   0  12       12.34       12.73     14.85 o 
  -5   1  12       24.03       10.61      7.12 o 
  -4   1  12        0.11        9.16      5.36 o 
  -3   1  12       91.10       73.72      9.28 o 
  -2   1  12        4.42       -1.62      3.55 o 
  -1   1  12        0.97        9.51      6.63 o 
   0   1  12      412.49      485.86     35.61 o 
   1   1  12      248.92      378.53     32.98 o 
   2   1  12       20.69       18.89      9.68 o 
   3   1  12        5.95       15.48     24.39 o 
   4   1  12        2.25        4.48     16.97 o 
  -5   2  12       15.44        4.60      6.87 o 
  -4   2  12        8.91        2.50      4.60 o 
  -3   2  12      279.11      262.91     36.55 o 
  -2   2  12      106.88       97.62     12.55 o 
  -1   2  12        4.01        2.15      6.10 o 
   0   2  12       62.08       62.49     14.43 o 
   1   2  12       55.66       56.98     14.78 o 
   2   2  12        3.00        9.94      8.59 o 
   3   2  12        0.27        0.06      7.90 o 
   4   2  12       20.63       23.13     12.15 o 
  -5   3  12        0.12       -0.97      6.24 o 
  -4   3  12        2.91        0.81      4.46 o 
  -3   3  12      126.40      131.03     12.07 o 
  -2   3  12      145.50      174.23     19.52 o 
  -1   3  12        0.01        0.84      4.81 o 
   0   3  12       33.10       23.15      9.80 o 
   1   3  12       49.20       28.69     15.38 o 
   2   3  12      142.68      152.66     23.42 o 
   3   3  12       29.38       39.43     13.48 o 
   4   3  12        1.49        5.34      8.36 o 
  -5   4  12       11.76        3.67      6.72 o 
  -4   4  12        3.39       11.96      6.19 o 
  -3   4  12       44.30       52.52      9.03 o 
  -2   4  12        0.43       -1.56      3.53 o 
  -1   4  12       30.59        9.76      5.51 o 
   0   4  12      209.32      218.20     25.05 o 
   1   4  12      122.21      136.07     23.07 o 
   2   4  12      156.05      165.71     25.19 o 
   3   4  12        4.45        3.10     14.32 o 
   4   4  12        3.19        3.37      8.10 o 
  -5   5  12       14.40       32.31     11.67 o 
  -4   5  12        4.23        7.23      5.95 o 
  -3   5  12       20.04       23.94      7.02 o 
  -2   5  12        0.36        3.22      3.58 o 
  -1   5  12        6.13        2.51      4.17 o 
   0   5  12      378.76      394.90     31.68 o 
   1   5  12       44.74       34.91     11.21 o 
   2   5  12       20.89       15.22      7.70 o 
   3   5  12        7.32       -3.25      6.34 o 
   4   5  12        0.66       -0.80      7.64 o 
  -5   6  12        4.56        6.01      6.69 o 
  -4   6  12        1.51       -1.65      5.03 o 
  -3   6  12        0.05        1.79      5.58 o 
  -2   6  12       10.32        6.15      4.37 o 
  -1   6  12        0.47        6.84      4.92 o 
   0   6  12       39.74       29.79     12.15 o 
   1   6  12        0.64       -8.60      5.73 o 
   2   6  12        6.02        7.61      7.67 o 
   3   6  12        0.31       -3.94      6.47 o 
   4   6  12        0.83        1.67     10.18 o 
  -4   7  12       48.25       64.28     11.11 o 
  -3   7  12        3.33        3.88      4.81 o 
  -2   7  12       16.85        3.07      7.03 o 
  -1   7  12        0.14        7.68      5.11 o 
   0   7  12        4.66        4.78      5.70 o 
   1   7  12       10.41        4.10      7.63 o 
   2   7  12       59.89      104.50     27.62 o 
   3   7  12        0.08       12.73      8.04 o 
  -4   8  12       38.20       45.09     12.38 o 
  -3   8  12        2.82       -0.10      6.16 o 
  -2   8  12       16.27        8.32     14.85 o 
  -1   8  12        8.79       11.68      7.02 o 
   0   8  12        0.08       -4.83      5.40 o 
   1   8  12        0.68        1.33      5.78 o 
   2   8  12       68.06       72.21     21.21 o 
   3   8  12       25.03       38.21     12.62 o 
  -4   9  12        2.44       -1.39      8.75 o 
  -3   9  12        9.83        6.41      6.70 o 
  -2   9  12       10.65       -9.36      6.24 o 
  -1   9  12        0.40       -5.84      5.63 o 
   0   9  12        2.65        1.84      5.77 o 
   1   9  12        0.06       -7.22      5.98 o 
   2   9  12        1.20       -8.95      5.96 o 
   3   9  12       79.44       79.37     14.72 o 
  -4  10  12        0.33       -8.62      7.42 o 
  -3  10  12       36.48       42.15     11.19 o 
  -2  10  12        0.12        2.17      8.22 o 
  -1  10  12        0.26        8.63      7.26 o 
   0  10  12        8.71        7.80      7.55 o 
   1  10  12        0.08      -10.87      7.25 o 
   2  10  12        1.15       -7.01      7.69 o 
  -3  11  12        2.10       -8.66      7.77 o 
  -2  11  12        0.67       16.27      9.42 o 
  -1  11  12        8.66        9.96      9.78 o 
   0  11  12       13.64        7.81      7.52 o 
   1  11  12        0.27       16.75     10.70 o 
   2  11  12        2.31      -11.19     11.67 o 
  -3  12  12       10.73        0.33      8.18 o 
  -2  12  12        2.39        2.32      9.89 o 
  -1  12  12        2.87        6.07      7.64 o 
   0  12  12        5.08       -3.57      6.73 o 
   1  12  12        0.02        2.33      8.23 o 
   2  12  12        1.04        1.70      8.82 o 
  -2  13  12       22.58       26.61     12.84 o 
  -1  13  12        4.92       21.98     14.85 o 
   0  13  12        1.51       -8.37      9.72 o 
   1  13  12        0.08       -6.01      7.51 o 
  -5   1  13       12.85       27.88     10.18 o 
  -4   1  13        0.35        2.39      5.62 o 
  -3   1  13       13.11        7.58      4.62 o 
  -2   1  13      114.53      109.00     11.12 o 
  -1   1  13        4.89       -2.09      6.34 o 
   0   1  13        6.36        2.86      7.69 o 
   1   1  13      117.09      129.66     33.94 o 
   2   1  13        5.11       12.24      9.66 o 
   3   1  13        1.52       -5.56     10.61 o 
  -5   2  13        2.03       -5.55      7.42 o 
  -4   2  13        2.02        5.71      5.71 o 
  -3   2  13        8.16        9.25      5.16 o 
  -2   2  13       85.24       88.97     10.71 o 
  -1   2  13        1.82       10.48      7.52 o 
   0   2  13        0.53        7.21     14.32 o 
   1   2  13        9.61        3.35      8.43 o 
   2   2  13       11.48       -1.91      8.52 o 
   3   2  13        2.86        1.53      9.28 o 
  -4   3  13       16.73        8.88      6.09 o 
  -3   3  13        2.98        3.13      4.47 o 
  -2   3  13        0.11        2.63      3.71 o 
  -1   3  13        0.48        0.95      5.48 o 
   0   3  13        4.18        2.43      8.48 o 
   1   3  13       89.84       64.62     15.36 o 
   2   3  13        0.10      -11.65      7.77 o 
   3   3  13        4.61       10.08     10.95 o 
  -4   4  13       23.58       24.96      7.66 o 
  -3   4  13        1.97        2.14      4.46 o 
  -2   4  13        3.81        3.77      3.72 o 
  -1   4  13        0.02        7.55      6.93 o 
   0   4  13       11.01        7.70      7.75 o 
   1   4  13       53.85       52.13     14.22 o 
   2   4  13      103.46      130.89     22.79 o 
   3   4  13        0.07        5.71     10.90 o 
  -4   5  13       13.91       15.26     12.72 o 
  -3   5  13        8.55        7.47      5.85 o 
  -2   5  13       49.42       23.25      6.67 o 
  -1   5  13        4.79        1.51      6.18 o 
   0   5  13        2.99       -0.24      8.48 o 
   1   5  13        3.14        7.48      8.28 o 
   2   5  13       99.58       95.31     16.05 o 
   3   5  13        0.66       -5.93      7.57 o 
  -4   6  13       19.77       10.26      6.77 o 
  -3   6  13        1.10        1.00      5.39 o 
  -2   6  13       45.12       39.93      8.01 o 
  -1   6  13       37.78       14.06      8.06 o 
   0   6  13       11.51       -1.23     11.14 o 
   1   6  13        1.22        6.10     11.14 o 
   2   6  13        0.05        2.09      6.43 o 
   3   6  13        0.00       -5.36      8.39 o 
  -4   7  13       20.31        2.67      6.55 o 
  -3   7  13        0.30       -7.22      4.83 o 
  -2   7  13        0.12       -1.14      6.34 o 
  -1   7  13      102.47       99.37     14.92 o 
   0   7  13       10.51       11.32      9.14 o 
   1   7  13        7.69       18.76     10.06 o 
   2   7  13        3.50        6.36      7.77 o 
   3   7  13       23.64       33.01     10.59 o 
  -4   8  13        0.62       -3.43      7.09 o 
  -3   8  13        0.81       -1.68      6.26 o 
  -2   8  13        0.10        4.85      7.64 o 
  -1   8  13        5.45       -3.27      6.22 o 
   0   8  13        2.60        3.09      6.11 o 
   1   8  13        2.62        4.42      6.66 o 
   2   8  13       10.85       -4.62      7.64 o 
  -3   9  13        0.01       -0.43      7.01 o 
  -2   9  13        5.35       13.13      9.73 o 
  -1   9  13       13.97        8.57      7.64 o 
   0   9  13        3.11        6.16      7.39 o 
   1   9  13        0.00       -8.33      6.36 o 
   2   9  13       27.00        7.79     10.32 o 
  -3  10  13        3.94       10.28     10.04 o 
  -2  10  13        0.14       18.84     14.85 o 
  -1  10  13       25.88       32.69      9.85 o 
   0  10  13       20.80       25.46     11.75 o 
   1  10  13        1.14        5.21      7.85 o 
   2  10  13        0.22        0.70      8.06 o 
  -2  11  13        1.27       12.95      9.29 o 
  -1  11  13        9.60       13.52      8.81 o 
   0  11  13        0.57        3.83      6.98 o 
   1  11  13        0.00        6.64      9.02 o 
  -1  12  13        2.81        5.00     11.77 o 
   0  12  13        8.48       13.81      8.65 o 
  -4   0  14        5.20       17.50     10.61 o 
  -3   0  14        4.63        3.75      7.95 o 
  -2   0  14       29.29       27.47     19.36 o 
  -1   0  14        0.18       -5.83      8.48 o 
   0   0  14        0.85       13.26     11.67 o 
   1   0  14       20.73       12.73     15.38 o 
   2   0  14        1.51       -2.65     13.26 o 
   3   0  14        0.48       20.68     18.03 o 
  -4   1  14        0.48        4.83      6.87 o 
  -3   1  14        5.71        5.61      4.59 o 
  -2   1  14       11.01        9.35      4.85 o 
  -1   1  14        0.40       -3.12      6.34 o 
   0   1  14        4.55        3.47      6.11 o 
   1   1  14        3.53        6.31      9.04 o 
   2   1  14        0.81       -3.31     18.03 o 
   3   1  14        0.09       21.85     12.93 o 
  -4   2  14        1.46        0.48      7.99 o 
  -3   2  14       12.23        0.57      4.70 o 
  -2   2  14       13.64       14.51      5.15 o 
  -1   2  14        0.47        2.67      7.30 o 
   0   2  14        3.95        0.16      9.28 o 
   1   2  14        1.32        8.95      8.60 o 
   2   2  14        2.56       12.64     11.40 o 
   3   2  14        0.20       -6.25     10.04 o 
  -4   3  14       19.59       12.04      7.42 o 
  -3   3  14       18.80       26.09      7.19 o 
  -2   3  14       20.27       24.59      7.17 o 
  -1   3  14        0.09       -7.95      8.75 o 
   0   3  14        2.26        6.40      7.30 o 
   1   3  14       10.83        9.21      9.89 o 
   2   3  14       23.35       13.75     10.85 o 
   3   3  14        0.17      -12.90      8.60 o 
  -4   4  14        2.80        8.55      7.39 o 
  -3   4  14        4.77        3.70      5.46 o 
  -2   4  14        0.08       -1.11      4.75 o 
  -1   4  14        0.97        8.23      7.75 o 
   0   4  14        0.03       10.01      8.79 o 
   1   4  14        0.03        0.50      8.48 o 
   2   4  14       22.16        4.46     18.83 o 
  -3   5  14        2.29        6.97      5.22 o 
  -2   5  14        0.55        8.90      5.72 o 
  -1   5  14       57.22       61.07     15.48 o 
   0   5  14        0.07       -1.31      7.75 o 
   1   5  14        5.55       13.92      8.66 o 
   2   5  14        1.98       -1.06      7.87 o 
  -3   6  14        0.14        2.87      6.39 o 
  -2   6  14        4.78       -7.45      6.93 o 
  -1   6  14       74.67       71.41     16.23 o 
   0   6  14        2.81        5.78      7.90 o 
   1   6  14        0.98        0.06      8.98 o 
   2   6  14        0.06       -4.66     10.87 o 
  -3   7  14       10.34       18.56     12.20 o 
  -2   7  14        3.61       -7.92      6.49 o 
  -1   7  14        4.78        1.52      7.17 o 
   0   7  14        0.42       -6.61      9.81 o 
   1   7  14        0.12        4.18      8.79 o 
   2   7  14        5.49      -10.35     10.87 o 
  -3   8  14       23.67       53.03     19.62 o 
  -2   8  14        0.14        1.94      8.28 o 
  -1   8  14        4.67       -0.31      6.88 o 
   0   8  14        1.48        1.44      7.77 o 
   1   8  14        4.46        5.04      8.75 o 
  -2   9  14       10.09       -8.40      8.59 o 
  -1   9  14       10.64       10.02      7.33 o 
   0   9  14        0.83       -8.93      8.06 o 
   1   9  14        0.13       -6.33     11.93 o 
  -1  10  14       12.62        4.82     11.74 o 
   0  10  14        2.52        3.82      8.25 o 
  -3   1  15        0.02        1.27      4.72 o 
  -2   1  15       12.10       -2.71      8.28 o 
  -1   1  15        0.13        7.23     12.73 o 
   0   1  15        4.13       -3.62     12.99 o 
   1   1  15        0.66        7.05      9.18 o 
   2   1  15        6.22        7.55     11.95 o 
  -3   2  15        3.08        3.36      4.94 o 
  -2   2  15        8.58       -4.54      5.65 o 
  -1   2  15        1.94       -9.43      6.63 o 
   0   2  15        6.86       14.42     13.26 o 
   1   2  15       11.34       -3.45      8.25 o 
   2   2  15        0.13        8.54     11.98 o 
  -3   3  15        0.05        1.10      5.68 o 
  -2   3  15       18.19       35.37      8.73 o 
  -1   3  15        7.05       11.60      7.75 o 
   0   3  15        3.01       11.02     10.10 o 
   1   3  15        4.56       11.14     11.25 o 
  -3   4  15        1.98       -3.51      5.15 o 
  -2   4  15       13.18       23.39     10.74 o 
  -1   4  15        6.78       18.56     14.32 o 
   0   4  15        0.49        7.77      8.43 o 
   1   4  15        1.62        9.95     16.17 o 
  -2   5  15        0.64        6.29      7.85 o 
  -1   5  15       18.32       29.72     13.21 o 
   0   5  15        3.28       23.61     10.32 o 
   1   5  15        1.67        6.32      8.63 o 
  -2   6  15        0.48        8.12     11.14 o 
  -1   6  15        0.00       -1.45      6.97 o 
   0   6  15        0.49      -15.51     10.34 o 
   1   6  15        5.29       -9.47      7.39 o 
  -2   7  15        3.03       -6.89     10.61 o 
  -1   7  15       11.48        5.30     12.20 o 
   0   7  15        6.16       11.41     10.31 o 
  -2   0  16        0.53       13.79     11.14 o 
  -1   0  16       49.12       85.91     29.17 o 
   0   0  16        9.51       29.70     18.56 o 
  -1   1  16       16.88        7.16     10.50 o 
   0   1  16       15.48      -11.63      8.38 o 
  -1   2  16        3.81       23.17     13.52 o 
   0   2  16        0.33       -1.78      8.15 o 
  -1   3  16       15.06        3.20     10.42 o 
                                                 
